# Supplementary material for: Three-dimensional network in piper­azine-1,4-diium–picrate–piperazine (1/2/1)
Source: Acta Crystallogr Sect E Struct Rep Online. 2008 Mar 5;64(Pt 4):o665–6. doi: 10.1107/S1600536808005710 (PMC2960966; doi:10.1107/S1600536808005710)
Supplement: Supplementary file 1 [file e-64-0o665-sup1.cif]

##############################################################################
###                                                                        ###
###        Electronic paper (Acta Crystallographica Section E)             ###
###                                                                        ###
##############################################################################
#                                                                            #
# This CIF contains the data in a paper accepted for publication in Acta     #
# Crystallographica Section E. It conforms to the requirements of Notes      #
# for Authors for Section E, and has been peer reviewed under the auspices   #
# of the IUCr Commission on Journals.                                        #
#                                                                            #
# Full details of the Crystallographic Information File format               #
# are given in the paper "The Crystallographic Information File (CIF):       #
# a New Standard Archive File for Crystallography" by S. R. Hall, F. H.      #
# Allen and I. D. Brown [Acta Cryst. (1991), A47, 655-685].                  #
#                                                                            #
# The current version of the core CIF dictionary is obtainable from          #
# ftp://ftp.iucr.org/pub/cif_core.dic. The current version number is 2.4.    #
#                                                                            #
# Software is freely available for graphical display of the structure(s) in  #
# this CIF.  For information consult the CIF home page http://www.iucr.org/  #
# cif/home.html                                                              #
#                                                                            #
# This file may be used for bona fide research purposes within the           #
# scientific community so long as proper attribution is given to the journal # 
# article from which it was obtained.                                        #
#                                                                            #
##############################################################################
                                             
data_global
_audit_creation_method     'form.cif (version 2.0)'
_journal_data_validation_number     ?
_journal_date_recd_electronic     2008-02-19
_journal_date_accepted     2008-02-29
_journal_name_full     'Acta Crystallographica, Section E'
_journal_year     2008
_journal_volume     64
_journal_issue      4
_journal_page_first     o665
_journal_page_last     o666
_journal_paper_category     QO
_journal_coeditor_code     LH2598
loop_
    _publ_contact_author_name
    'Dr. Wang, Zhong-long'
_publ_contact_author_address
;
Science college
Three-Gorges University
Yichang 443002
P. R. China
;
_publ_contact_author_email     'zhonglong_wang@126.com'
_publ_contact_author_fax     ?
_publ_contact_author_phone     ?
_publ_section_title
;
Three-dimensional network in piperazine-1,4-diium--picrate--piperazine (1/2/1)
;
loop_
    _publ_author_name
    _publ_author_footnote
    _publ_author_address
    'Wang, Zhong-Long' .
;
Science College
Three-Gorges University
Yichang 443002
People's Republic of China
;
    'Jia, Li-Hui' .
;
School of Chemical Engineering and Pharmacy,
Wuhan Institute of Chemical Technology,
Wuhan 430074,
People's Republic of China
;
_publ_section_synopsis     .
data_I
_audit_creation_method     SHELXL-97
_chemical_name_systematic
;
piperazine-1,4-diium--picrate--piperazine (1/2/1)
;
_chemical_name_common     ?
_chemical_formula_moiety     'C4 H12 N2 2+, 2C6 H2 N3 O7 -, C4 H10 N2'
_chemical_formula_sum     'C20 H26 N10 O14'
_chemical_formula_iupac     'C4 H12 N2 2+, 2C6 H2 N3 O7 -, C4 H10 N2'
_chemical_formula_weight     630.50
_chemical_melting_point     ?
_symmetry_cell_setting     triclinic
_symmetry_space_group_name_H-M     'P -1'
_symmetry_space_group_name_Hall     '-P 1'
loop_
    _symmetry_equiv_pos_as_xyz
    'x, y, z'
    '-x, -y, -z'
_cell_length_a     7.7150(6)
_cell_length_b     8.1658(6)
_cell_length_c     11.3024(8)
_cell_angle_alpha     98.1400(10)
_cell_angle_beta     98.9740(10)
_cell_angle_gamma     109.2500(10)
_cell_volume     649.62(8)
_cell_formula_units_Z     1
_cell_measurement_reflns_used     2518
_cell_measurement_theta_min     2.70
_cell_measurement_theta_max     26.15
_cell_measurement_temperature     299(2)
_exptl_crystal_description     plate
_exptl_crystal_colour     yellow
_exptl_crystal_size_max     0.20
_exptl_crystal_size_mid     0.10
_exptl_crystal_size_min     0.06
_exptl_crystal_density_diffrn     1.612
_exptl_crystal_density_meas     ?
_exptl_crystal_density_method     'not measured'
_exptl_crystal_F_000     328
_exptl_absorpt_coefficient_mu     0.138
_exptl_absorpt_correction_type     multi-scan
_exptl_absorpt_process_details     '(SADABS; Sheldrick, 1997)'
_exptl_absorpt_correction_T_min     0.9629
_exptl_absorpt_correction_T_max     0.9918
_exptl_special_details
;
 ?
;
_diffrn_ambient_temperature     299(2)
_diffrn_radiation_type     'Mo k\a'
_diffrn_radiation_wavelength     0.71073
_diffrn_radiation_source     'fine focus sealed Siemens Mo tube'
_diffrn_radiation_monochromator     graphite
_diffrn_measurement_device_type     'Bruker SMART APEX CCD area-detector'
_diffrn_measurement_method     '0.3\% wide \w exposures'
_diffrn_detector_area_resol_mean     ?
_diffrn_reflns_number     6131
_diffrn_reflns_av_R_equivalents     0.0281
_diffrn_reflns_av_sigmaI/netI     0.0347
_diffrn_reflns_theta_min     2.70
_diffrn_reflns_theta_max     25.00
_diffrn_reflns_theta_full     25.00
_diffrn_measured_fraction_theta_max     0.987
_diffrn_measured_fraction_theta_full     0.987
_diffrn_reflns_limit_h_min     -9
_diffrn_reflns_limit_h_max     9
_diffrn_reflns_limit_k_min     -9
_diffrn_reflns_limit_k_max     9
_diffrn_reflns_limit_l_min     -13
_diffrn_reflns_limit_l_max     13
_diffrn_standards_number     ?
_diffrn_standards_interval_count     ?
_diffrn_standards_interval_time     ?
_diffrn_standards_decay_%     ?
_refine_special_details
;
 Refinement of F^2^ against ALL reflections.  The weighted R-factor wR and
 goodness of fit S are based on F^2^, conventional R-factors R are based
 on F, with F set to zero for negative F^2^. The threshold expression of
 F^2^ > 2sigma(F^2^) is used only for calculating R-factors(gt) etc. and is
 not relevant to the choice of reflections for refinement.  R-factors based
 on F^2^ are statistically about twice as large as those based on F, and R-
 factors based on ALL data will be even larger.
;
_reflns_number_total     2258
_reflns_number_gt     1917
_reflns_threshold_expression     'I>2\s(I)'
_refine_ls_structure_factor_coef     Fsqd
_refine_ls_matrix_type     full
_refine_ls_R_factor_all     0.0766
_refine_ls_R_factor_gt     0.0680
_refine_ls_wR_factor_gt     0.1653
_refine_ls_wR_factor_ref     0.1689
_refine_ls_goodness_of_fit_ref     1.130
_refine_ls_restrained_S_all     1.130
_refine_ls_number_reflns     2258
_refine_ls_number_parameters     208
_refine_ls_number_restraints     0
_refine_ls_hydrogen_treatment     mixed
_refine_ls_weighting_scheme     calc
_refine_ls_weighting_details
         'calc w=1/[\s^2^(Fo^2^)+(0.0397P)^2^+1.3400P] where P=(Fo^2^+2Fc^2^)/3'
_atom_sites_solution_hydrogens     geom
_atom_sites_solution_primary     direct
_atom_sites_solution_secondary     difmap
_refine_ls_shift/su_max     0.000
_refine_ls_shift/su_mean     0.000
_refine_diff_density_max     0.271
_refine_diff_density_min     -0.274
_refine_ls_extinction_method     none
_refine_ls_extinction_coef     ?
loop_
    _atom_type_symbol
    _atom_type_description
    _atom_type_scat_dispersion_real
    _atom_type_scat_dispersion_imag
    _atom_type_scat_source
    'C' 'C' 0.0033 0.0016
                         'International Tables Vol C Tables 4.2.6.8 and 6.1.1.4'
    'H' 'H' 0.0000 0.0000
                         'International Tables Vol C Tables 4.2.6.8 and 6.1.1.4'
    'N' 'N' 0.0061 0.0033
                         'International Tables Vol C Tables 4.2.6.8 and 6.1.1.4'
    'O' 'O' 0.0106 0.0060
                         'International Tables Vol C Tables 4.2.6.8 and 6.1.1.4'
_computing_data_collection     'SMART (Bruker, 2001)'
_computing_cell_refinement     'SMART (Bruker, 2001)'
_computing_data_reduction     'SAINT-Plus (Bruker, 2001)'
_computing_structure_solution     'SHELXS97 (Sheldrick, 2008)'
_computing_structure_refinement     'SHELXL97 (Sheldrick, 2008)'
_computing_molecular_graphics     'PLATON (Spek, 2003)'
_computing_publication_material     'PLATON (Spek, 2003)'
loop_
    _atom_site_type_symbol
    _atom_site_label
    _atom_site_fract_x
    _atom_site_fract_y
    _atom_site_fract_z
    _atom_site_U_iso_or_equiv
    _atom_site_adp_type
    _atom_site_calc_flag
    _atom_site_refinement_flags
    _atom_site_occupancy
    _atom_site_disorder_assembly
    _atom_site_disorder_group
    C C1 0.1576(5) 0.8052(4) 0.9002(3) 0.0332(8) Uani d . 1 . .
    C C2 0.2353(5) 0.7965(5) 1.0152(3) 0.0378(9) Uani d . 1 . .
    H H2 0.2296 0.6883 1.0348 0.045 Uiso calc R 1 . .
    C C3 0.3230(5) 0.9530(5) 1.1019(3) 0.0348(8) Uani d . 1 . .
    C C4 0.3317(5) 1.1141(5) 1.0738(3) 0.0380(9) Uani d . 1 . .
    H H4 0.3912 1.2181 1.1329 0.046 Uiso calc R 1 . .
    C C5 0.2518(5) 1.1200(5) 0.9578(3) 0.0371(8) Uani d . 1 . .
    C C6 0.1526(5) 0.9660(5) 0.8609(3) 0.0333(8) Uani d . 1 . .
    C C7 0.1883(5) 1.0168(5) 0.4896(3) 0.0392(9) Uani d . 1 . .
    H H7A 0.3073 1.0068 0.5226 0.047 Uiso calc R 1 . .
    H H7B 0.1971 1.0570 0.4132 0.047 Uiso calc R 1 . .
    C C8 0.0332(5) 0.8378(5) 0.4654(3) 0.0381(9) Uani d . 1 . .
    H H8A 0.0549 0.7561 0.4034 0.046 Uiso calc R 1 . .
    H H8B 0.0337 0.7912 0.5397 0.046 Uiso calc R 1 . .
    C C9 0.3474(5) 1.5596(5) 0.4793(4) 0.0405(9) Uani d . 1 . .
    H H9A 0.4124 1.6869 0.4938 0.049 Uiso calc R 1 . .
    H H9B 0.2133 1.5352 0.4581 0.049 Uiso calc R 1 . .
    C C10 0.5940(5) 1.5299(5) 0.6247(3) 0.0386(9) Uani d . 1 . .
    H H10A 0.6210 1.4848 0.6976 0.046 Uiso calc R 1 . .
    H H10B 0.6639 1.6566 0.6425 0.046 Uiso calc R 1 . .
    N N1 0.0732(4) 0.6390(4) 0.8092(3) 0.0405(8) Uani d . 1 . .
    N N2 0.4143(5) 0.9504(4) 1.2226(3) 0.0443(8) Uani d . 1 . .
    N N3 0.2705(6) 1.2965(4) 0.9349(3) 0.0528(9) Uani d . 1 . .
    N N4 0.1521(4) 1.1476(4) 0.5768(3) 0.0364(7) Uani d . 1 . .
    H H4A 0.157(6) 1.118(5) 0.647(4) 0.044 Uiso d . 1 . .
    H H4B 0.228(6) 1.255(6) 0.584(4) 0.044 Uiso d . 1 . .
    N N5 0.3922(5) 1.4953(4) 0.5905(3) 0.0383(7) Uani d . 1 . .
    H H5A 0.359(6) 1.548(5) 0.649(4) 0.046 Uiso d . 1 . .
    O O1 0.0655(4) 0.9638(4) 0.7581(2) 0.0471(7) Uani d . 1 . .
    O O2 0.1103(5) 0.6367(4) 0.7077(3) 0.0579(8) Uani d . 1 . .
    O O3 -0.0265(5) 0.5088(4) 0.8379(3) 0.0720(10) Uani d . 1 . .
    O O4 0.4179(6) 0.8106(4) 1.2447(3) 0.0925(14) Uani d . 1 . .
    O O5 0.4870(5) 1.0892(4) 1.2985(3) 0.0599(9) Uani d . 1 . .
    O O6 0.3035(6) 1.4152(4) 1.0227(3) 0.0831(12) Uani d . 1 . .
    O O7 0.2583(6) 1.3203(4) 0.8304(3) 0.0799(12) Uani d . 1 . .
loop_
    _atom_site_aniso_label
    _atom_site_aniso_U_11
    _atom_site_aniso_U_22
    _atom_site_aniso_U_33
    _atom_site_aniso_U_12
    _atom_site_aniso_U_13
    _atom_site_aniso_U_23
    C1 0.0349(19) 0.0294(18) 0.0331(19) 0.0089(15) 0.0063(15) 0.0074(15)
    C2 0.044(2) 0.0331(19) 0.036(2) 0.0137(17) 0.0052(17) 0.0123(16)
    C3 0.041(2) 0.039(2) 0.0265(18) 0.0153(16) 0.0073(15) 0.0104(15)
    C4 0.043(2) 0.0330(19) 0.037(2) 0.0147(16) 0.0079(16) 0.0037(15)
    C5 0.048(2) 0.034(2) 0.0346(19) 0.0204(17) 0.0097(17) 0.0113(15)
    C6 0.0357(19) 0.038(2) 0.0319(19) 0.0159(16) 0.0114(16) 0.0127(15)
    C7 0.0343(19) 0.041(2) 0.043(2) 0.0122(16) 0.0077(16) 0.0143(17)
    C8 0.045(2) 0.0317(19) 0.040(2) 0.0151(16) 0.0065(17) 0.0120(16)
    C9 0.035(2) 0.0284(18) 0.055(2) 0.0098(15) 0.0019(17) 0.0097(17)
    C10 0.047(2) 0.0268(18) 0.0346(19) 0.0065(16) 0.0011(16) 0.0090(15)
    N1 0.0443(19) 0.0374(18) 0.0353(18) 0.0124(15) 0.0026(14) 0.0059(14)
    N2 0.052(2) 0.0418(19) 0.0361(18) 0.0139(16) 0.0038(15) 0.0122(15)
    N3 0.081(3) 0.0366(19) 0.045(2) 0.0290(18) 0.0066(18) 0.0097(16)
    N4 0.0375(17) 0.0305(16) 0.0325(17) 0.0015(13) 0.0018(13) 0.0119(13)
    N5 0.0465(19) 0.0312(16) 0.0364(17) 0.0113(14) 0.0139(14) 0.0050(13)
    O1 0.0584(17) 0.0417(15) 0.0355(15) 0.0130(13) -0.0024(13) 0.0163(12)
    O2 0.083(2) 0.0518(18) 0.0359(16) 0.0215(16) 0.0153(15) 0.0029(13)
    O3 0.082(2) 0.0404(17) 0.070(2) -0.0071(16) 0.0138(18) 0.0096(16)
    O4 0.140(4) 0.0456(19) 0.063(2) 0.017(2) -0.035(2) 0.0223(17)
    O5 0.082(2) 0.0534(19) 0.0335(15) 0.0252(17) -0.0068(15) -0.0042(14)
    O6 0.150(4) 0.0452(19) 0.061(2) 0.053(2) 0.010(2) 0.0046(16)
    O7 0.142(4) 0.0444(19) 0.049(2) 0.030(2) 0.005(2) 0.0194(15)
_geom_special_details
;
 All esds (except the esd in the dihedral angle between two l.s. planes)
 are estimated using the full covariance matrix.  The cell esds are taken
 into account individually in the estimation of esds in distances, angles
 and torsion angles; correlations between esds in cell parameters are only
 used when they are defined by crystal symmetry.  An approximate (isotropic)
 treatment of cell esds is used for estimating esds involving l.s. planes.
;
loop_
    _geom_bond_atom_site_label_1
    _geom_bond_atom_site_label_2
    _geom_bond_site_symmetry_2
    _geom_bond_distance
    _geom_bond_publ_flag
    C1 C2 . 1.366(5) no
    C1 C6 . 1.454(5) no
    C1 N1 . 1.461(5) no
    C2 C3 . 1.385(5) no
    C2 H2 . 0.9300 no
    C3 C4 . 1.380(5) no
    C3 N2 . 1.441(5) no
    C4 C5 . 1.373(5) no
    C4 H4 . 0.9300 no
    C5 C6 . 1.442(5) no
    C5 N3 . 1.464(5) no
    C6 O1 . 1.243(4) no
    C7 N4 . 1.475(5) no
    C7 C8 . 1.508(5) no
    C7 H7A . 0.9700 no
    C7 H7B . 0.9700 no
    C8 N4 2_576 1.484(5) no
    C8 H8A . 0.9700 no
    C8 H8B . 0.9700 no
    C9 N5 . 1.465(5) no
    C9 C10 2_686 1.504(5) no
    C9 H9A . 0.9700 no
    C9 H9B . 0.9700 no
    C10 N5 . 1.465(5) no
    C10 C9 2_686 1.504(5) no
    C10 H10A . 0.9700 no
    C10 H10B . 0.9700 no
    N1 O3 . 1.210(4) no
    N1 O2 . 1.224(4) no
    N2 O4 . 1.210(4) no
    N2 O5 . 1.221(4) no
    N3 O6 . 1.215(4) no
    N3 O7 . 1.219(4) no
    N4 C8 2_576 1.484(5) no
    N4 H4A . 0.86(4) no
    N4 H4B . 0.86(4) no
    N5 H5A . 0.86(4) no
loop_
    _geom_angle_atom_site_label_1
    _geom_angle_atom_site_label_2
    _geom_angle_atom_site_label_3
    _geom_angle_site_symmetry_1
    _geom_angle_site_symmetry_3
    _geom_angle
    _geom_angle_publ_flag
    C2 C1 C6 . . 125.4(3) no
    C2 C1 N1 . . 117.1(3) no
    C6 C1 N1 . . 117.5(3) no
    C1 C2 C3 . . 118.3(3) no
    C1 C2 H2 . . 120.8 no
    C3 C2 H2 . . 120.8 no
    C4 C3 C2 . . 121.2(3) no
    C4 C3 N2 . . 118.7(3) no
    C2 C3 N2 . . 120.0(3) no
    C5 C4 C3 . . 119.5(3) no
    C5 C4 H4 . . 120.2 no
    C3 C4 H4 . . 120.2 no
    C4 C5 C6 . . 124.3(3) no
    C4 C5 N3 . . 116.0(3) no
    C6 C5 N3 . . 119.7(3) no
    O1 C6 C5 . . 126.4(3) no
    O1 C6 C1 . . 122.4(3) no
    C5 C6 C1 . . 111.1(3) no
    N4 C7 C8 . . 110.9(3) no
    N4 C7 H7A . . 109.5 no
    C8 C7 H7A . . 109.5 no
    N4 C7 H7B . . 109.5 no
    C8 C7 H7B . . 109.5 no
    H7A C7 H7B . . 108.0 no
    N4 C8 C7 2_576 . 110.4(3) no
    N4 C8 H8A 2_576 . 109.6 no
    C7 C8 H8A . . 109.6 no
    N4 C8 H8B 2_576 . 109.6 no
    C7 C8 H8B . . 109.6 no
    H8A C8 H8B . . 108.1 no
    N5 C9 C10 . 2_686 110.2(3) no
    N5 C9 H9A . . 109.6 no
    C10 C9 H9A 2_686 . 109.6 no
    N5 C9 H9B . . 109.6 no
    C10 C9 H9B 2_686 . 109.6 no
    H9A C9 H9B . . 108.1 no
    N5 C10 C9 . 2_686 109.1(3) no
    N5 C10 H10A . . 109.9 no
    C9 C10 H10A 2_686 . 109.9 no
    N5 C10 H10B . . 109.9 no
    C9 C10 H10B 2_686 . 109.9 no
    H10A C10 H10B . . 108.3 no
    O3 N1 O2 . . 122.7(3) no
    O3 N1 C1 . . 118.9(3) no
    O2 N1 C1 . . 118.3(3) no
    O4 N2 O5 . . 122.3(3) no
    O4 N2 C3 . . 118.7(3) no
    O5 N2 C3 . . 119.0(3) no
    O6 N3 O7 . . 122.6(4) no
    O6 N3 C5 . . 117.9(3) no
    O7 N3 C5 . . 119.5(3) no
    C7 N4 C8 . 2_576 112.2(3) no
    C7 N4 H4A . . 109(3) no
    C8 N4 H4A 2_576 . 109(3) no
    C7 N4 H4B . . 114(3) no
    C8 N4 H4B 2_576 . 102(3) no
    H4A N4 H4B . . 110(4) no
    C10 N5 C9 . . 110.9(3) no
    C10 N5 H5A . . 109(3) no
    C9 N5 H5A . . 109(3) no
loop_
    _geom_torsion_atom_site_label_1
    _geom_torsion_atom_site_label_2
    _geom_torsion_atom_site_label_3
    _geom_torsion_atom_site_label_4
    _geom_torsion_site_symmetry_1
    _geom_torsion_site_symmetry_2
    _geom_torsion_site_symmetry_3
    _geom_torsion_site_symmetry_4
    _geom_torsion
    _geom_torsion_publ_flag
    C6 C1 C2 C3 . . . . -2.3(6) no
    N1 C1 C2 C3 . . . . 177.5(3) no
    C1 C2 C3 C4 . . . . 0.2(6) no
    C1 C2 C3 N2 . . . . -177.1(3) no
    C2 C3 C4 C5 . . . . 0.2(6) no
    N2 C3 C4 C5 . . . . 177.5(3) no
    C3 C4 C5 C6 . . . . 1.6(6) no
    C3 C4 C5 N3 . . . . -178.8(3) no
    C4 C5 C6 O1 . . . . 173.8(4) no
    N3 C5 C6 O1 . . . . -5.7(6) no
    C4 C5 C6 C1 . . . . -3.2(5) no
    N3 C5 C6 C1 . . . . 177.2(3) no
    C2 C1 C6 O1 . . . . -173.5(4) no
    N1 C1 C6 O1 . . . . 6.7(5) no
    C2 C1 C6 C5 . . . . 3.7(5) no
    N1 C1 C6 C5 . . . . -176.1(3) no
    N4 C7 C8 N4 . . . 2_576 55.1(4) no
    C2 C1 N1 O3 . . . . 44.6(5) no
    C6 C1 N1 O3 . . . . -135.6(4) no
    C2 C1 N1 O2 . . . . -133.7(4) no
    C6 C1 N1 O2 . . . . 46.1(5) no
    C4 C3 N2 O4 . . . . -175.0(4) no
    C2 C3 N2 O4 . . . . 2.4(6) no
    C4 C3 N2 O5 . . . . 4.3(5) no
    C2 C3 N2 O5 . . . . -178.4(4) no
    C4 C5 N3 O6 . . . . -20.6(6) no
    C6 C5 N3 O6 . . . . 159.0(4) no
    C4 C5 N3 O7 . . . . 157.2(4) no
    C6 C5 N3 O7 . . . . -23.2(6) no
    C8 C7 N4 C8 . . . 2_576 -56.1(4) no
    C9 C10 N5 C9 2_686 . . . -58.5(4) no
    C10 C9 N5 C10 2_686 . . . 59.1(4) no
loop_
    _geom_hbond_atom_site_label_D
    _geom_hbond_atom_site_label_H
    _geom_hbond_atom_site_label_A
    _geom_hbond_site_symmetry_A
    _geom_hbond_distance_DH
    _geom_hbond_distance_HA
    _geom_hbond_distance_DA
    _geom_hbond_angle_DHA
    _geom_hbond_publ_flag
    N4 H4A O1 . 0.86(4) 1.95(4) 2.745(4) 153(4) yes
    N4 H4A O7 . 0.86(4) 2.31(4) 2.870(5) 123(3) yes
    N4 H4B N5 . 0.86(4) 1.94(4) 2.799(4) 176(4) yes
    N5 H5A O2 1_565 0.86(4) 2.41(4) 3.153(5) 145(4) yes
    C2 H2 O6 1_545 0.93 2.47 3.335(5) 155 yes
    C7 H7B O1 2_576 0.97 2.52 3.211(5) 128 yes
    C8 H8B O1 . 0.97 2.60 3.267(5) 127 yes
    C8 H8B O2 . 0.97 2.52 3.458(5) 162 yes
    C9 H9A O5 2_687 0.97 2.60 3.272(5) 127 yes
    C10 H10A O4 2_677 0.97 2.52 3.310(5) 138 yes
