# Supplementary material for: Three-dimensional network in piper­azine-1,4-diium–picrate–piperazine (1/2/1)
Source: Acta Crystallogr Sect E Struct Rep Online. 2008 Mar 5;64(Pt 4):o665–6. doi: 10.1107/S1600536808005710 (PMC2960966; doi:10.1107/S1600536808005710)
Supplement: Supplementary file 2 [file e-64-0o665-Isup2.hkl]

# 
# h,k,l, Fc-squared, Fo-squared, sigma(Fo-squared) and status flag 
# 
data_I
_shelx_title ' t in P-1' 
_shelx_refln_list_code          4 
_shelx_F_calc_maximum      111.25 
_exptl_crystal_F_000       328.00 
_reflns_d_resolution_high  0.8410 
 
loop_ 
 _symmetry_equiv_pos_as_xyz 
 'x, y, z' 
 '-x, -y, -z' 
 
_cell_length_a     7.7150 
_cell_length_b     8.1658 
_cell_length_c    11.3024 
_cell_angle_alpha  98.140 
_cell_angle_beta   98.974 
_cell_angle_gamma 109.250 
 
_shelx_F_squared_multiplier     1.000 
 
loop_ 
 _refln_index_h 
 _refln_index_k 
 _refln_index_l 
 _refln_F_squared_calc 
 _refln_F_squared_meas 
 _refln_F_squared_sigma 
 _refln_observed_status 
   1   0   0       20.66       20.70      0.69 o 
   2   0   0      209.28      206.33      5.27 o 
   4   0   0       71.50       74.31      2.71 o 
   5   0   0       11.42       11.86      1.25 o 
   6   0   0        0.49       25.17      2.31 o 
   7   0   0        0.10        0.67      0.75 o 
   8   0   0        1.31        2.79      0.93 o 
  -8   1   0       10.71       12.92      1.78 o 
  -7   1   0        1.49        3.96      1.01 o 
  -6   1   0        8.08       13.49      1.80 o 
  -5   1   0       24.38       25.59      1.71 o 
  -3   1   0     5285.47     5305.30    106.55 o 
  -2   1   0      687.07      702.30     12.66 o 
  -1   1   0      156.62      135.74      2.68 o 
   0   1   0      476.91      464.99     11.00 o 
   1   1   0       25.85       22.44      0.70 o 
   2   1   0      165.85      164.44      3.92 o 
   3   1   0        6.36        5.96      0.59 o 
   4   1   0       21.37       18.71      1.03 o 
   5   1   0        0.03        3.65      2.26 o 
   6   1   0      117.17      117.37      4.08 o 
   7   1   0        6.40        8.09      1.35 o 
   8   1   0       11.02       13.85      3.27 o 
  -8   2   0       73.79       65.02      3.13 o 
  -7   2   0        8.27       14.76      1.70 o 
  -6   2   0        4.45        3.22      1.02 o 
  -5   2   0        6.82        7.98      1.01 o 
  -4   2   0      238.21      249.79      5.16 o 
  -3   2   0      622.80      603.22     15.01 o 
  -2   2   0     2439.73     2426.96     42.65 o 
  -1   2   0      475.19      502.21     10.70 o 
   0   2   0     1835.14     1834.16     46.35 o 
   1   2   0       20.94       15.80      0.83 o 
   2   2   0        0.13        0.04      0.25 o 
   3   2   0       50.26       48.51      1.59 o 
   4   2   0      140.73      150.16      3.67 o 
   5   2   0      122.77      116.12      3.89 o 
   6   2   0       18.70       18.02      5.99 o 
   7   2   0        1.13        0.39      2.66 o 
  -9   3   0        2.38        4.94      1.23 o 
  -8   3   0       24.38       24.49      2.27 o 
  -7   3   0        5.75        5.91      1.11 o 
  -6   3   0       32.91       33.67      4.65 o 
  -5   3   0      258.49      241.29      6.24 o 
  -4   3   0       74.08       82.18      2.63 o 
  -3   3   0      566.99      567.30     10.61 o 
  -2   3   0      696.87      689.96     14.79 o 
  -1   3   0      475.71      494.73     10.83 o 
   0   3   0      101.57      109.66      2.99 o 
   1   3   0       90.80       75.22      2.37 o 
   3   3   0        5.99        9.97      1.07 o 
   4   3   0       64.09       56.66      2.38 o 
   5   3   0       99.30       97.86      4.57 o 
   6   3   0        5.99        7.68      1.62 o 
   7   3   0        4.85        4.64      1.38 o 
  -9   4   0        3.91        5.05      1.43 o 
  -8   4   0       14.07       18.02      2.51 o 
  -7   4   0        8.27       10.32      2.08 o 
  -6   4   0        1.62        1.00      0.63 o 
  -5   4   0      501.29      515.24     10.18 o 
  -4   4   0       75.20       75.68      2.15 o 
  -3   4   0      229.92      229.23      4.77 o 
  -2   4   0        0.03        3.79      1.04 o 
  -1   4   0       28.21       27.43      0.98 o 
   0   4   0        3.03        4.15      0.57 o 
   1   4   0      112.51      118.50      3.01 o 
   2   4   0       49.89       44.93      1.71 o 
   3   4   0      240.77      228.75      5.30 o 
   4   4   0        0.70       22.99      4.37 o 
   5   4   0       58.48       50.21      3.25 o 
   6   4   0        5.32        3.89      1.39 o 
  -8   5   0       10.45       14.19      2.19 o 
  -7   5   0        5.67        6.84      3.33 o 
  -6   5   0       36.33       39.31      3.03 o 
  -5   5   0       75.51       64.23      2.60 o 
  -4   5   0      100.39       92.72      5.33 o 
  -3   5   0        1.17        2.27      0.64 o 
  -2   5   0       13.59       17.72      1.43 o 
  -1   5   0        4.99        4.82      0.56 o 
   0   5   0        5.83       12.68      1.02 o 
   1   5   0      313.33      292.56      8.54 o 
   2   5   0       37.10       39.52      1.71 o 
   3   5   0      107.43      104.68      4.67 o 
   4   5   0       10.66        9.77      1.74 o 
   5   5   0       25.45       27.00      3.01 o 
  -8   6   0       14.65       13.00      2.16 o 
  -7   6   0       31.38       34.18      6.32 o 
  -6   6   0        0.13        0.54      0.82 o 
  -5   6   0       19.90       22.08      1.90 o 
  -4   6   0       45.82       37.19      2.02 o 
  -3   6   0      120.36      109.57      4.12 o 
  -2   6   0        1.10        2.23      0.65 o 
  -1   6   0      174.03      167.10      8.64 o 
   0   6   0      255.91      237.16      6.50 o 
   1   6   0     1019.53      947.10     21.03 o 
   2   6   0       34.43       34.79      2.18 o 
   3   6   0       16.72       25.67      2.21 o 
   4   6   0        1.54        0.37      0.98 o 
  -8   7   0        0.08        1.01      0.99 o 
  -7   7   0        6.49       11.36      2.07 o 
  -6   7   0       35.64       43.00      3.55 o 
  -5   7   0        0.34        1.72      0.73 o 
  -4   7   0        0.02        0.00      0.54 o 
  -3   7   0        0.36        2.17      0.70 o 
  -2   7   0      100.39       87.30      3.40 o 
  -1   7   0       61.80       67.76      4.17 o 
   0   7   0       22.28       23.17      2.01 o 
   1   7   0       42.67       47.42      3.70 o 
   2   7   0       60.25       61.59      3.77 o 
   3   7   0        1.05        2.13      1.19 o 
  -7   8   0       10.90       11.98      2.07 o 
  -6   8   0       17.43       19.23      2.69 o 
  -5   8   0        0.76        1.89      0.83 o 
  -4   8   0        6.93        9.41      1.44 o 
  -3   8   0       73.67       62.51      2.95 o 
  -2   8   0       69.26       65.41      3.04 o 
  -1   8   0       46.81       45.37      3.33 o 
   0   8   0        6.16        8.22      1.77 o 
   1   8   0       12.07        9.96      3.11 o 
  -6   9   0       19.05       15.92      1.96 o 
  -5   9   0       22.70       25.96      2.46 o 
  -4   9   0       44.94       45.19      3.13 o 
  -3   9   0        1.36        3.64      1.06 o 
  -2   9   0       57.63       61.47      3.91 o 
  -1   9   0        5.59        8.76      2.50 o 
   0  -9   1       38.95       55.42      4.44 o 
   1  -9   1        0.01        1.59      2.15 o 
   2  -9   1        5.68       11.23      1.49 o 
   3  -9   1        0.25        0.66      0.74 o 
   4  -9   1        1.54        2.04      0.96 o 
   5  -9   1       27.74       28.09      3.11 o 
   6  -9   1       27.22       32.39      2.78 o 
  -2  -8   1       26.43       27.53      3.23 o 
  -1  -8   1        2.70        5.31      1.51 o 
   0  -8   1       66.28       72.06      4.15 o 
   1  -8   1       21.92       27.15      2.31 o 
   2  -8   1       20.94       21.69      2.07 o 
   3  -8   1      117.87      119.28      4.40 o 
   4  -8   1        8.27        9.99      2.33 o 
   5  -8   1       36.49       37.29      3.34 o 
   6  -8   1        2.96        1.74      1.16 o 
   7  -8   1       51.74       56.45      4.11 o 
  -3  -7   1        0.76        0.00      1.08 o 
  -2  -7   1        9.64        9.84      1.83 o 
  -1  -7   1       55.42       55.32      2.68 o 
   0  -7   1       58.36       54.99      2.84 o 
   1  -7   1       42.78       46.16      2.50 o 
   2  -7   1       21.74       28.24      2.12 o 
   3  -7   1        0.01        0.68      0.55 o 
   4  -7   1        1.96        4.99      1.10 o 
   5  -7   1       15.61       17.46      2.32 o 
   6  -7   1       17.71       18.49      2.42 o 
   7  -7   1        6.71        5.25      1.71 o 
   8  -7   1        5.28        8.73      1.81 o 
  -4  -6   1       16.13       10.92      1.91 o 
  -3  -6   1       91.39       90.13      3.58 o 
  -2  -6   1       15.84       21.86      1.57 o 
  -1  -6   1      557.09      578.71     20.39 o 
   0  -6   1        0.38        1.41      0.65 o 
   1  -6   1      115.87      105.24      5.99 o 
   2  -6   1        7.27       13.45      1.40 o 
   3  -6   1        0.00        0.33      0.48 o 
   4  -6   1        1.05        8.13      1.78 o 
   5  -6   1      119.26      107.13      8.08 o 
   6  -6   1       20.91       20.31      3.76 o 
   7  -6   1       25.49       33.41      3.23 o 
   8  -6   1       11.82       15.61      2.29 o 
  -5  -5   1       41.63       43.74      4.06 o 
  -4  -5   1       24.98       29.16      2.87 o 
  -3  -5   1      168.99      182.54      6.69 o 
  -2  -5   1       62.64       61.56      2.55 o 
  -1  -5   1        1.67        1.40      0.87 o 
   0  -5   1       16.62       20.97      1.19 o 
   1  -5   1      177.89      188.44      4.19 o 
   2  -5   1      350.35      366.69      8.83 o 
   3  -5   1        0.11        3.17      0.73 o 
   4  -5   1        6.16        6.68      1.01 o 
   5  -5   1        6.51        9.37      1.20 o 
   6  -5   1        0.55       26.11      2.60 o 
   7  -5   1       30.18       28.52      2.91 o 
   8  -5   1        0.44        0.90      1.32 o 
  -6  -4   1       29.84       34.48      3.36 o 
  -5  -4   1       16.76       22.71      2.58 o 
  -4  -4   1       64.16       62.53      2.64 o 
  -3  -4   1        0.13        0.00      0.44 o 
  -1  -4   1      508.58      516.04     17.04 o 
   0  -4   1        1.30        3.35      0.53 o 
   1  -4   1      294.17      291.50      7.00 o 
   2  -4   1      894.94      960.32     20.51 o 
   3  -4   1     1147.73     1163.12     21.09 o 
   4  -4   1      171.55      166.54      3.85 o 
   5  -4   1       29.36       46.28      2.63 o 
   6  -4   1       11.65       14.63      1.47 o 
   7  -4   1       21.54       26.67      2.77 o 
   8  -4   1       13.81       14.13      2.11 o 
  -7  -3   1        0.01        0.01      1.57 o 
  -6  -3   1       17.83       17.20      2.38 o 
  -5  -3   1      108.07      109.75      8.34 o 
  -4  -3   1      300.76      277.41      7.15 o 
  -3  -3   1        0.66        0.68      0.49 o 
  -2  -3   1       90.53      101.88      5.40 o 
  -1  -3   1      741.67      748.80     13.83 o 
   0  -3   1     2286.52     2317.71     40.90 o 
   1  -3   1     1107.12     1141.92     20.46 o 
   2  -3   1      540.93      589.80     10.89 o 
   3  -3   1      100.74       96.25      2.38 o 
   4  -3   1      345.16      321.77      6.55 o 
   5  -3   1        1.79        6.59      0.94 o 
   6  -3   1        1.57        0.84      0.58 o 
   7  -3   1        4.11        4.54      1.88 o 
   8  -3   1       12.66       16.77      1.91 o 
  -7  -2   1       10.74       11.51      4.65 o 
  -6  -2   1       11.79       17.62      1.80 o 
  -5  -2   1      188.91      174.13      6.91 o 
  -4  -2   1       22.15       23.61      1.30 o 
  -3  -2   1       23.38       19.37      1.47 o 
  -2  -2   1       92.13      106.80      2.55 o 
   0  -2   1     1752.63     1718.99     30.32 o 
   1  -2   1     1363.69     1358.55     24.08 o 
   2  -2   1      273.87      259.09      5.04 o 
   3  -2   1      451.49      461.20      8.74 o 
   4  -2   1      635.40      651.72     14.13 o 
   5  -2   1        2.21        1.07      0.78 o 
   6  -2   1      321.00      293.32      7.72 o 
   7  -2   1        0.05        0.73      0.73 o 
   8  -2   1        1.92        6.94      2.14 o 
  -8  -1   1        0.09        0.54      1.04 o 
  -7  -1   1       19.17       23.37      2.13 o 
  -6  -1   1       11.37       16.60      1.67 o 
  -5  -1   1      109.91       97.99      3.37 o 
  -4  -1   1     1457.29     1457.70     26.36 o 
  -3  -1   1      141.17      125.36      2.89 o 
  -2  -1   1       40.97       27.72      1.37 o 
  -1  -1   1      152.34      144.36      2.90 o 
   0  -1   1      128.87      141.35      2.71 o 
   1  -1   1      220.82      187.91      4.17 o 
   2  -1   1      230.25      220.17      5.01 o 
   3  -1   1       23.30       18.42      0.81 o 
   5  -1   1        0.12        0.47      0.51 o 
   6  -1   1       10.04       11.97      1.56 o 
   7  -1   1        2.28       12.12      1.52 o 
   8  -1   1        9.21       15.05      1.89 o 
  -8   0   1        0.32        0.28      0.82 o 
  -7   0   1       17.16       17.58      1.81 o 
  -6   0   1        0.42        3.32      0.93 o 
  -5   0   1       91.37       79.86      2.91 o 
  -4   0   1       61.50       61.27      2.24 o 
  -3   0   1      287.66      337.02      7.69 o 
  -2   0   1    12376.61    11865.56    240.28 o 
  -1   0   1      387.28      366.81      7.89 o 
   1   0   1      739.57      787.12     14.05 o 
   2   0   1      545.32      520.25     11.59 o 
   3   0   1       60.82       58.50      1.61 o 
   4   0   1      700.07      700.33     13.14 o 
   5   0   1      171.84      168.96      4.89 o 
   7   0   1        0.15        2.23      0.84 o 
   8   0   1        1.81        1.68      1.27 o 
  -8   1   1        0.08        0.25      0.91 o 
  -7   1   1        0.01        0.88      0.67 o 
  -6   1   1       30.98       33.32      2.16 o 
  -5   1   1      295.09      279.50      7.04 o 
  -4   1   1       23.82       24.56      1.43 o 
  -3   1   1      278.08      284.99      6.59 o 
  -2   1   1     6536.76     6594.62    115.41 o 
  -1   1   1     1605.11     1494.11     32.03 o 
   0   1   1      175.85      170.82      3.28 o 
   1   1   1     4820.61     4725.16     94.96 o 
   2   1   1      370.65      383.59      8.17 o 
   3   1   1      267.54      288.19      5.85 o 
   4   1   1      341.10      336.98      6.92 o 
   5   1   1        0.15        0.21      0.51 o 
   6   1   1        4.00        5.45      1.05 o 
   7   1   1        8.05       15.42      2.42 o 
  -9   2   1        0.02        2.07      0.90 o 
  -8   2   1        4.47        6.60      1.54 o 
  -7   2   1       13.06       12.82      1.53 o 
  -6   2   1        1.20        0.99      0.58 o 
  -5   2   1       24.78       19.42      1.52 o 
  -4   2   1       65.29       49.24      1.49 o 
  -3   2   1      190.03      185.83      3.89 o 
  -2   2   1      363.33      340.20      6.45 o 
  -1   2   1      309.98      290.14      6.38 o 
   0   2   1       56.09       57.43      1.45 o 
   1   2   1     1860.42     1879.77     33.29 o 
   2   2   1     1003.73     1057.37     19.21 o 
   3   2   1       90.15      104.71      2.71 o 
   4   2   1      120.22      123.35      3.21 o 
   5   2   1      123.67      120.62      5.21 o 
   6   2   1       11.80       15.99      2.29 o 
   7   2   1        9.79       10.54      1.97 o 
  -9   3   1        2.13        0.83      0.95 o 
  -8   3   1        2.33        2.59      1.13 o 
  -7   3   1       32.64       29.26      2.19 o 
  -6   3   1        0.01        1.40      0.63 o 
  -5   3   1       13.34       14.22      1.97 o 
  -4   3   1      324.26      305.31      6.22 o 
  -3   3   1      107.13      101.13      2.44 o 
  -2   3   1      922.24      876.63     15.90 o 
  -1   3   1      386.57      388.61     14.47 o 
   0   3   1      105.53      119.51      2.74 o 
   1   3   1        9.76       14.75      0.88 o 
   2   3   1       91.44       92.91      5.28 o 
   3   3   1      481.70      460.38     14.57 o 
   4   3   1       15.19       16.39      2.04 o 
   5   3   1       95.49       90.60      4.53 o 
   6   3   1        0.52        1.16      0.95 o 
  -9   4   1        0.03        0.00      0.91 o 
  -8   4   1        7.06        7.92      1.70 o 
  -7   4   1        1.27        1.32      0.95 o 
  -6   4   1        1.86        2.01      0.73 o 
  -5   4   1       89.44      199.66     11.04 o 
  -4   4   1       24.32       34.78      1.32 o 
  -3   4   1        0.10        0.37      0.27 o 
  -2   4   1      103.59      438.52     53.90 o 
  -1   4   1      280.25      292.53      5.91 o 
   0   4   1      110.05      115.09      2.85 o 
   2   4   1      199.82      172.94      4.17 o 
   3   4   1        0.00        0.73      0.54 o 
   4   4   1       42.70       38.57      3.16 o 
   5   4   1        4.64       11.57      2.01 o 
   6   4   1       12.50       15.24      2.45 o 
  -8   5   1        2.34        1.67      1.59 o 
  -7   5   1       16.89       14.29      2.16 o 
  -6   5   1       18.56       31.04      2.84 o 
  -5   5   1        7.31        6.63      1.00 o 
  -4   5   1      253.91      236.61      8.99 o 
  -3   5   1      119.14      105.30      3.43 o 
  -2   5   1       58.13       49.03      2.34 o 
  -1   5   1      101.05       90.15      3.04 o 
   1   5   1       38.19       41.37      1.67 o 
   2   5   1       51.72       49.33      2.36 o 
   3   5   1        2.10       15.32      2.07 o 
   4   5   1       18.17       26.10      4.98 o 
   5   5   1        3.95        5.92      1.57 o 
  -8   6   1        4.72        3.84      1.39 o 
  -7   6   1        7.55       14.74      2.24 o 
  -6   6   1        5.35        7.00      2.27 o 
  -5   6   1       14.52       16.95      1.67 o 
  -4   6   1        0.43       19.54      2.69 o 
  -3   6   1      107.71      113.90      4.08 o 
  -2   6   1       27.17       22.94      1.90 o 
  -1   6   1     1498.41     1472.55     31.55 o 
   0   6   1      147.74      141.71      4.50 o 
   1   6   1       36.56       42.06      3.25 o 
   2   6   1       14.79       16.99      2.27 o 
   3   6   1        0.24        0.68      0.70 o 
   4   6   1       21.38       25.50      2.97 o 
  -8   7   1        0.02        0.00      2.32 o 
  -7   7   1        0.00        0.82      0.92 o 
  -6   7   1        5.23        6.55      3.38 o 
  -5   7   1        8.81       17.12      1.86 o 
  -4   7   1      117.77      109.25      3.97 o 
  -3   7   1      108.13      107.72      3.91 o 
  -2   7   1        4.06        2.30      1.59 o 
  -1   7   1      569.93      569.84     13.71 o 
   0   7   1        0.00        1.42      1.32 o 
   1   7   1       27.68       46.01      7.62 o 
   2   7   1       15.21       14.61      2.22 o 
   3   7   1        1.21        1.36      1.27 o 
  -7   8   1        8.15       11.51      2.65 o 
  -6   8   1        1.73        4.74      1.55 o 
  -5   8   1       10.24       10.68      1.54 o 
  -4   8   1       19.82       17.60      1.90 o 
  -3   8   1        4.70        6.31      1.47 o 
  -2   8   1       35.16       34.46      3.26 o 
  -1   8   1        9.65       11.59      2.07 o 
   0   8   1        1.57        2.63      1.99 o 
   1   8   1        0.02        0.00      0.94 o 
  -5   9   1        4.49       16.85      1.89 o 
  -4   9   1        3.49        4.84      1.09 o 
  -3   9   1        1.03        0.00      0.81 o 
  -2   9   1        4.28        7.04      1.77 o 
  -1   9   1       30.43       40.46      4.00 o 
   0  -9   2       29.46       33.89      5.08 o 
   1  -9   2       55.57       60.44      3.13 o 
   2  -9   2        5.95        6.91      1.40 o 
   3  -9   2        4.45        5.72      1.25 o 
   4  -9   2        3.36        5.06      1.29 o 
   5  -9   2        0.09        6.81      2.18 o 
  -2  -8   2        0.00        0.88      1.47 o 
  -1  -8   2       17.01       21.82      2.70 o 
   0  -8   2       11.84       11.87      1.65 o 
   1  -8   2       13.06       14.31      1.70 o 
   2  -8   2        1.02        1.91      1.28 o 
   3  -8   2      129.64      120.92      5.22 o 
   4  -8   2        2.46        2.87      0.98 o 
   5  -8   2       82.69       79.21      3.53 o 
   6  -8   2        5.19        7.09      1.58 o 
   7  -8   2        9.07       10.34      1.90 o 
  -3  -7   2       45.33       45.15      4.03 o 
  -2  -7   2       53.90       56.19      3.48 o 
  -1  -7   2       85.00       78.90      3.27 o 
   0  -7   2      175.15      161.77      5.18 o 
   1  -7   2       46.26       41.66      2.22 o 
   2  -7   2        3.31        3.94      0.88 o 
   3  -7   2        8.92        9.15      1.29 o 
   4  -7   2       39.37       41.48      2.47 o 
   5  -7   2        2.57        2.08      0.78 o 
   6  -7   2       38.37       39.16      3.46 o 
   7  -7   2        1.42        2.16      1.07 o 
  -4  -6   2        0.74        1.95      1.12 o 
  -3  -6   2      269.15      271.95      9.35 o 
  -2  -6   2        0.28        6.00      1.39 o 
  -1  -6   2        4.57        5.66      1.07 o 
   0  -6   2        0.07        0.06      0.52 o 
   1  -6   2       62.30       87.41      6.44 o 
   2  -6   2       22.53       18.58      1.59 o 
   3  -6   2        4.67        6.23      1.03 o 
   4  -6   2       94.82       88.30      3.31 o 
   5  -6   2       68.69       68.71      5.36 o 
   6  -6   2        0.00        1.28      0.76 o 
   7  -6   2       50.91       50.66      3.63 o 
   8  -6   2        3.67        3.31      1.32 o 
  -5  -5   2        3.07        8.35      2.58 o 
  -4  -5   2       62.29       66.62      2.90 o 
  -3  -5   2      110.60      111.82      4.16 o 
  -2  -5   2       62.35       49.56      3.58 o 
  -1  -5   2       75.94       82.75      2.50 o 
   0  -5   2        7.50       17.92      1.12 o 
   1  -5   2        6.36        4.96      0.62 o 
   2  -5   2       20.63       19.28      1.47 o 
   3  -5   2       41.62       64.00      2.51 o 
   4  -5   2       82.99       78.12      6.22 o 
   5  -5   2        3.74        4.14      0.85 o 
   6  -5   2      148.39      127.51      5.38 o 
   7  -5   2       15.34       17.29      2.54 o 
   8  -5   2       60.65       65.73      3.94 o 
  -6  -4   2       15.27       17.35      2.48 o 
  -5  -4   2       26.08       26.68      2.16 o 
  -4  -4   2        6.64        7.22      1.33 o 
  -3  -4   2      105.23       93.08      4.13 o 
  -2  -4   2       65.00       62.63      2.40 o 
  -1  -4   2      185.79      234.79     24.73 o 
   0  -4   2      604.87      670.78     11.17 o 
   1  -4   2      146.06      157.67      3.49 o 
   2  -4   2     1150.10     1282.85     23.15 o 
   3  -4   2      128.11      118.80      2.89 o 
   4  -4   2       64.78       57.63      1.86 o 
   5  -4   2       10.83       15.75      1.18 o 
   6  -4   2        8.10        8.58      1.15 o 
   7  -4   2        4.94        8.49      1.63 o 
   8  -4   2        0.74        2.42      1.14 o 
  -7  -3   2        1.69        0.32      1.27 o 
  -6  -3   2        7.32        5.99      1.17 o 
  -5  -3   2        4.12        5.58      1.05 o 
  -4  -3   2        1.51        2.28      0.61 o 
  -3  -3   2        1.05        1.27      0.77 o 
  -2  -3   2      472.36      483.09     10.80 o 
  -1  -3   2     1950.07     1975.33     35.10 o 
   0  -3   2      909.55      953.11     17.25 o 
   1  -3   2      985.92      971.87     17.54 o 
   2  -3   2       40.17       44.98      1.34 o 
   3  -3   2        8.12        8.56      0.73 o 
   4  -3   2      117.19      101.25      2.65 o 
   5  -3   2       62.23       55.89      3.35 o 
   6  -3   2       66.54       64.46      7.55 o 
   7  -3   2        0.80        0.12      0.78 o 
   8  -3   2        0.25        0.42      0.87 o 
  -7  -2   2       10.50       10.66      1.50 o 
  -6  -2   2       81.34       89.04      3.51 o 
  -5  -2   2       64.87       60.63      5.71 o 
  -4  -2   2        0.25        0.43      0.40 o 
  -3  -2   2       17.21       15.83      1.10 o 
  -2  -2   2      485.18      487.45      9.23 o 
  -1  -2   2        0.73        1.25      0.29 o 
   0  -2   2      104.27       94.52      3.11 o 
   1  -2   2      298.87      313.64      5.95 o 
   2  -2   2     1814.86     1911.51     38.83 o 
   3  -2   2        3.66        4.89      0.81 o 
   4  -2   2     1732.96     1746.04     31.30 o 
   5  -2   2       16.25       20.76      1.64 o 
   6  -2   2      108.72       94.20      3.48 o 
   7  -2   2        3.48        8.17      1.36 o 
   8  -2   2        0.70        1.35      0.91 o 
  -8  -1   2       22.58       22.16      3.34 o 
  -7  -1   2       15.98       17.91      1.88 o 
  -6  -1   2      109.34       95.89      3.56 o 
  -5  -1   2        5.98        5.47      0.91 o 
  -4  -1   2       21.59       20.34      1.04 o 
  -3  -1   2      707.43      711.77     15.19 o 
  -2  -1   2      672.45      710.81     12.96 o 
  -1  -1   2     2651.72     2511.68     44.06 o 
   0  -1   2       72.95       87.43      2.10 o 
   1  -1   2     6174.28     5711.47    115.36 o 
   2  -1   2      152.72      143.19      3.03 o 
   3  -1   2       41.76       35.14      1.20 o 
   4  -1   2      115.88      153.03     11.03 o 
   5  -1   2       22.33       24.33      1.80 o 
   6  -1   2       38.78       37.75      2.26 o 
   7  -1   2        0.48        7.78      2.57 o 
   8  -1   2        0.48        0.38      1.06 o 
  -8   0   2        0.91        0.73      0.73 o 
  -7   0   2        0.74        1.51      0.70 o 
  -6   0   2       93.14      113.40      3.89 o 
  -5   0   2        0.01        1.46      0.63 o 
  -4   0   2      199.26      196.30      5.14 o 
  -3   0   2      563.88      625.81     13.32 o 
  -2   0   2     7757.30     7515.70    159.22 o 
  -1   0   2      124.85      142.69      2.81 o 
   0   0   2      158.35      163.89      3.16 o 
   1   0   2       51.38       45.94      1.33 o 
   2   0   2     2041.39     2027.74     35.82 o 
   3   0   2        5.81        7.86      0.66 o 
   4   0   2        1.89        1.52      0.47 o 
   5   0   2      143.70      149.61      4.56 o 
   6   0   2       56.90       60.78      5.25 o 
   7   0   2        0.59        0.97      1.21 o 
   8   0   2       11.44       15.98      3.64 o 
  -8   1   2        3.33        3.27      1.73 o 
  -7   1   2        2.23        1.46      0.75 o 
  -6   1   2      103.34       95.77      3.41 o 
  -5   1   2       25.74       24.93      1.72 o 
  -4   1   2      790.23      784.36     16.89 o 
  -3   1   2       30.04       22.48      0.84 o 
  -2   1   2     2789.48     2904.52     50.92 o 
  -1   1   2     2285.50     2059.95    107.61 o 
   0   1   2       58.02       58.72      1.36 o 
   1   1   2       18.11       15.58      0.58 o 
   2   1   2       35.45       32.50      3.82 o 
   3   1   2       63.69       55.95      2.53 o 
   4   1   2       69.41       69.87      2.12 o 
   5   1   2        3.19        4.74      1.29 o 
   6   1   2        4.12        6.12      1.73 o 
   7   1   2        0.82        0.00      1.01 o 
  -9   2   2        2.73        6.46      1.28 o 
  -8   2   2        2.16        1.89      1.05 o 
  -7   2   2       37.78       37.10      2.46 o 
  -6   2   2       16.16       19.62      1.82 o 
  -5   2   2        9.77       12.11      1.25 o 
  -4   2   2        3.94        6.09      0.61 o 
  -3   2   2       20.18       24.80      1.11 o 
  -2   2   2     1201.84     1268.78     22.62 o 
  -1   2   2      219.01      212.46      4.22 o 
   0   2   2      612.94      569.06     10.45 o 
   1   2   2     1938.32     2024.04     35.84 o 
   2   2   2      283.06      284.29      7.13 o 
   3   2   2       51.19       51.99      2.38 o 
   4   2   2        2.05        3.02      0.71 o 
   5   2   2        0.90        2.45      0.97 o 
   6   2   2        2.21        2.84      1.07 o 
   7   2   2       34.58       33.36      3.51 o 
  -9   3   2        1.73        1.89      0.98 o 
  -8   3   2        1.79        1.68      1.61 o 
  -7   3   2        0.35        1.35      0.69 o 
  -6   3   2       13.06       19.50      1.71 o 
  -5   3   2       82.43       64.26      1.99 o 
  -4   3   2       65.84       64.97      1.92 o 
  -3   3   2       36.14       34.01      1.66 o 
  -2   3   2      161.55      165.06      4.12 o 
  -1   3   2      637.53      607.27     11.28 o 
   0   3   2      693.72      740.06     13.67 o 
   1   3   2      815.97      938.56     17.24 o 
   2   3   2        0.12        1.97      0.52 o 
   3   3   2       34.33       35.49      1.93 o 
   4   3   2       21.18       25.23      2.58 o 
   5   3   2        0.03        1.93      2.22 o 
   6   3   2        3.23        5.53      1.41 o 
  -9   4   2        0.00        0.11      1.30 o 
  -8   4   2        4.05        4.29      1.25 o 
  -7   4   2       16.17       15.86      2.15 o 
  -6   4   2      219.98      212.19      7.04 o 
  -5   4   2       96.79       83.98      2.45 o 
  -4   4   2      127.32      112.20      2.88 o 
  -3   4   2       10.60       14.85      0.88 o 
  -2   4   2       27.28       23.63      1.23 o 
  -1   4   2        1.93        2.06      0.43 o 
   0   4   2      445.81      446.40      8.78 o 
   1   4   2       36.00       38.28      1.46 o 
   2   4   2       62.75       52.45      2.74 o 
   3   4   2       82.42       64.88      3.47 o 
   4   4   2       41.42       41.80      3.41 o 
   5   4   2       74.12       70.72      4.13 o 
  -8   5   2        1.60        0.00      0.87 o 
  -7   5   2       16.15       18.01      2.43 o 
  -6   5   2       62.40       55.31      4.79 o 
  -5   5   2      259.68      251.67      6.74 o 
  -4   5   2       15.85       16.43      1.51 o 
  -3   5   2      144.00      130.78      7.44 o 
  -2   5   2       37.90       40.76      1.92 o 
  -1   5   2        8.34        7.71      0.79 o 
   0   5   2       55.67       57.06      1.93 o 
   1   5   2        0.79        0.07      0.70 o 
   2   5   2       21.36       25.47      2.00 o 
   3   5   2        9.18       17.09      1.83 o 
   4   5   2        9.68       14.20      2.18 o 
   5   5   2       19.12       15.88      2.40 o 
  -8   6   2        5.30        4.29      2.33 o 
  -7   6   2        4.47       10.74      1.87 o 
  -6   6   2       90.00       79.47      4.78 o 
  -5   6   2       15.29       12.29      1.47 o 
  -4   6   2        6.27       19.42      3.03 o 
  -3   6   2      298.60      291.04      7.67 o 
  -2   6   2      103.63       92.75      3.35 o 
  -1   6   2       20.79       17.96      1.65 o 
   0   6   2       21.44       23.83      2.57 o 
   1   6   2        0.10        0.49      0.79 o 
   2   6   2        0.87        5.70      1.91 o 
   3   6   2      111.28      107.13      4.19 o 
   4   6   2        0.02        0.00      0.83 o 
  -8   7   2        5.65        4.30      1.29 o 
  -7   7   2        0.49        0.96      1.74 o 
  -6   7   2        7.23       11.81      2.01 o 
  -5   7   2       56.99       49.88      2.53 o 
  -4   7   2       54.84       45.47      2.40 o 
  -3   7   2      312.15      293.70     10.05 o 
  -2   7   2        5.01        7.67      1.41 o 
  -1   7   2       95.62       87.82      4.57 o 
   0   7   2      202.72      186.22      7.49 o 
   1   7   2        0.15        0.04      0.83 o 
   2   7   2       18.63       25.71      3.10 o 
  -7   8   2        0.07        0.56      1.07 o 
  -6   8   2        9.44        6.96      1.34 o 
  -5   8   2        0.00        0.00      0.68 o 
  -4   8   2        3.62        4.27      1.01 o 
  -3   8   2        0.00        0.18      0.98 o 
  -2   8   2        0.18        3.07      1.12 o 
  -1   8   2       24.87       26.11      3.08 o 
   0   8   2        5.12        7.32      1.76 o 
   1   8   2       94.94       92.14      8.42 o 
  -5   9   2        4.68        6.08      1.32 o 
  -4   9   2       21.71       17.73      2.48 o 
  -3   9   2        7.38       12.63      2.18 o 
  -2   9   2       22.96       28.87      3.27 o 
   0  -9   3        4.17        1.78      1.31 o 
   1  -9   3        9.84       12.05      2.22 o 
   2  -9   3       42.64       48.16      3.01 o 
   3  -9   3        0.57        0.38      0.83 o 
   4  -9   3       59.83       56.85      3.19 o 
   5  -9   3       59.68       57.75      3.18 o 
  -2  -8   3        4.20        0.32      1.38 o 
  -1  -8   3       52.83       53.74      5.40 o 
   0  -8   3        6.95        4.90      1.96 o 
   1  -8   3       12.48       17.85      2.24 o 
   2  -8   3        5.09        8.60      1.40 o 
   3  -8   3       64.23       56.53      2.84 o 
   4  -8   3       16.74       16.20      2.26 o 
   5  -8   3        2.02        1.85      0.99 o 
   6  -8   3        0.37        1.62      1.02 o 
  -3  -7   3       28.43       30.38      3.03 o 
  -2  -7   3        0.63        3.14      1.50 o 
  -1  -7   3        2.51        4.13      1.01 o 
   0  -7   3        0.06        0.00      0.73 o 
   1  -7   3       14.23       16.46      2.00 o 
   2  -7   3      120.45      123.03      4.26 o 
   3  -7   3        0.03        1.46      0.75 o 
   4  -7   3        1.43        3.38      0.87 o 
   5  -7   3        0.08        0.90      1.03 o 
   6  -7   3       66.73       63.29      3.71 o 
   7  -7   3       30.33       35.50      5.46 o 
  -4  -6   3       11.95       13.35      2.09 o 
  -3  -6   3      110.55      113.89      5.02 o 
  -2  -6   3       37.11       34.83      2.12 o 
  -1  -6   3      158.02      136.01      6.49 o 
   0  -6   3      102.46      100.55      4.22 o 
   1  -6   3       73.50      114.79      4.54 o 
   2  -6   3       64.57       63.45      2.66 o 
   3  -6   3       11.71       10.01      1.26 o 
   4  -6   3       51.90       51.42      3.55 o 
   5  -6   3        0.77        1.11      0.63 o 
   6  -6   3       34.35       39.47      3.33 o 
   7  -6   3       72.69       90.52      4.69 o 
   8  -6   3       64.41       58.73      3.82 o 
  -5  -5   3      123.37      115.54      5.32 o 
  -4  -5   3       36.93       42.12      2.69 o 
  -3  -5   3       25.47       56.63      2.84 o 
  -2  -5   3       29.70       32.77      1.57 o 
  -1  -5   3       41.04       44.05      1.89 o 
   0  -5   3       11.10       15.96      1.10 o 
   1  -5   3      231.47      245.82      5.30 o 
   2  -5   3      213.29      191.83      5.27 o 
   3  -5   3       24.33       61.07      4.13 o 
   4  -5   3       67.56       69.68      3.87 o 
   5  -5   3      102.37       83.80      3.16 o 
   6  -5   3      134.08      137.94      5.71 o 
   7  -5   3       67.44       63.73      3.73 o 
   8  -5   3       13.39       17.20      2.72 o 
  -6  -4   3        5.27        7.23      1.53 o 
  -5  -4   3        4.98        6.65      1.21 o 
  -4  -4   3       11.29       11.50      1.43 o 
  -3  -4   3       17.87       21.40      1.57 o 
  -2  -4   3        9.98       10.58      1.07 o 
  -1  -4   3        0.15        2.26      1.60 o 
   0  -4   3     1336.37     1446.22     26.07 o 
   1  -4   3        2.91        1.00      0.35 o 
   2  -4   3        4.65        6.13      1.08 o 
   3  -4   3      138.41      133.30      3.23 o 
   4  -4   3       25.30       24.56      1.31 o 
   5  -4   3       64.11       63.87      2.15 o 
   6  -4   3       30.92       34.06      2.21 o 
   7  -4   3       11.08       11.57      1.98 o 
   8  -4   3        0.86        0.35      1.71 o 
  -7  -3   3        7.15        5.55      1.56 o 
  -6  -3   3        0.69        1.29      0.78 o 
  -5  -3   3        5.20        1.95      0.73 o 
  -4  -3   3        0.71        1.45      0.49 o 
  -3  -3   3      548.88      559.12     12.60 o 
  -2  -3   3      928.46      962.64     17.76 o 
  -1  -3   3        0.59        0.74      0.37 o 
   0  -3   3      724.61      797.02     14.59 o 
   1  -3   3      144.12      137.06      3.05 o 
   2  -3   3      333.85      300.81      6.02 o 
   3  -3   3        0.54        0.35      0.34 o 
   4  -3   3       44.92       38.68      1.48 o 
   5  -3   3       76.34       63.52      3.15 o 
   6  -3   3       14.10       18.81      1.76 o 
   7  -3   3       12.86       12.04      1.95 o 
   8  -3   3        0.03        0.01      0.78 o 
  -7  -2   3        9.81       12.90      1.71 o 
  -6  -2   3       12.22       13.30      1.61 o 
  -5  -2   3       29.59       32.94      2.50 o 
  -4  -2   3        0.76        1.94      0.53 o 
  -3  -2   3        3.75        3.73      0.55 o 
  -2  -2   3        4.05        4.44      0.56 o 
  -1  -2   3      113.25      107.81      2.79 o 
   0  -2   3      106.59       93.13      2.44 o 
   1  -2   3     1677.15     1705.56     30.21 o 
   2  -2   3       96.62       95.86      2.71 o 
   3  -2   3       56.88       51.96      1.72 o 
   4  -2   3      508.84      517.12     10.07 o 
   5  -2   3        0.09        0.00      0.50 o 
   6  -2   3       35.53       38.08      2.30 o 
   7  -2   3        3.42        2.42      0.86 o 
   8  -2   3        6.65       11.76      2.21 o 
  -8  -1   3        8.36        8.26      1.45 o 
  -7  -1   3       11.43       10.66      1.47 o 
  -6  -1   3       35.90       36.92      2.27 o 
  -5  -1   3        4.20        3.36      1.24 o 
  -4  -1   3      252.95      238.39      5.11 o 
  -3  -1   3       17.61       15.54      0.85 o 
  -2  -1   3      245.16      296.64     24.08 o 
  -1  -1   3      906.21      872.76     18.16 o 
   0  -1   3      825.18      754.35     13.57 o 
   1  -1   3      127.41      154.68      9.76 o 
   2  -1   3      294.65      277.21      6.34 o 
   3  -1   3      550.72      522.82      9.97 o 
   4  -1   3       19.29       35.58      2.02 o 
   5  -1   3        0.00        0.32      0.58 o 
   6  -1   3        5.16        6.92      1.12 o 
   7  -1   3        9.34       18.99      2.58 o 
   8  -1   3       20.69       19.17      2.75 o 
  -8   0   3        5.72        2.63      1.56 o 
  -7   0   3       19.94       20.77      1.97 o 
  -6   0   3        7.71        5.75      1.00 o 
  -5   0   3       15.76       11.23      1.65 o 
  -4   0   3     1296.24     1334.90     27.81 o 
  -3   0   3       24.67       39.31      1.25 o 
  -2   0   3       24.25       17.98      0.73 o 
  -1   0   3     2095.67     1990.60     40.60 o 
   1   0   3      785.49      833.25     15.03 o 
   2   0   3      389.34      388.38      8.59 o 
   3   0   3      102.87      110.81      2.73 o 
   4   0   3      445.18      424.08      8.49 o 
   5   0   3       71.54       63.49      2.59 o 
   6   0   3      105.76      117.73      7.40 o 
   7   0   3       12.34       13.85      2.32 o 
  -8   1   3        8.28        8.35      1.44 o 
  -7   1   3        0.08        0.88      0.63 o 
  -6   1   3        2.21        1.65      0.63 o 
  -5   1   3       90.84       74.31      2.73 o 
  -4   1   3     2419.49     2357.35     41.84 o 
  -3   1   3      149.83      161.36      4.04 o 
  -2   1   3       49.71       46.23      1.75 o 
  -1   1   3      477.74      499.96     13.61 o 
   0   1   3       60.11       49.94      1.34 o 
   1   1   3      796.10      768.83     16.44 o 
   2   1   3      276.93      301.78      7.99 o 
   3   1   3        3.16        3.42      0.52 o 
   4   1   3        0.29        0.72      0.48 o 
   5   1   3       97.40       91.82      4.46 o 
   6   1   3       35.05       39.87      3.63 o 
   7   1   3       73.78       68.83      4.33 o 
  -9   2   3        0.43        1.24      1.43 o 
  -8   2   3       13.70       13.85      1.73 o 
  -7   2   3       35.05       40.01      2.52 o 
  -6   2   3       64.47       68.11      2.74 o 
  -5   2   3        9.22        8.25      1.04 o 
  -4   2   3      242.45      230.56      4.91 o 
  -3   2   3       21.23       19.42      1.01 o 
  -2   2   3      575.11      589.95     12.70 o 
  -1   2   3       36.28       40.19      1.22 o 
   0   2   3      251.92      264.98      5.23 o 
   1   2   3      744.79      793.18     17.13 o 
   2   2   3       25.15       18.99      0.94 o 
   3   2   3        4.29        1.83      0.93 o 
   4   2   3       12.07       10.75      1.24 o 
   5   2   3        8.22        6.96      1.50 o 
   6   2   3        0.81        5.08      1.37 o 
  -9   3   3        2.39        4.46      1.01 o 
  -8   3   3        2.09        1.68      0.80 o 
  -7   3   3        3.27        2.98      1.04 o 
  -6   3   3       51.85       49.54      2.29 o 
  -5   3   3      106.94       90.92      2.55 o 
  -4   3   3        2.05        1.20      0.45 o 
  -3   3   3      216.12      201.72      4.37 o 
  -2   3   3      914.12      936.37     17.10 o 
  -1   3   3     3109.74     3308.30     58.24 o 
   0   3   3        9.16       15.07      1.07 o 
   1   3   3      133.17      156.46      3.55 o 
   2   3   3      284.05      284.66      7.30 o 
   3   3   3       37.83       33.91      1.93 o 
   4   3   3        0.23        0.00      0.69 o 
   5   3   3        3.80        6.18      1.49 o 
   6   3   3       18.70       17.92      5.29 o 
  -9   4   3        0.35        0.00      1.01 o 
  -8   4   3        2.57        3.80      1.18 o 
  -7   4   3       10.75        7.74      2.11 o 
  -6   4   3       87.01       72.44      2.87 o 
  -5   4   3        0.15        1.96      0.52 o 
  -4   4   3       59.98       52.94      1.79 o 
  -3   4   3       16.95       16.71      1.00 o 
  -2   4   3      201.44      226.99      4.88 o 
  -1   4   3      280.48      243.54      5.20 o 
   0   4   3        0.78        1.08      0.42 o 
   1   4   3        3.73       10.08      1.26 o 
   2   4   3       27.53       31.08      3.98 o 
   3   4   3       24.79       22.92      5.34 o 
   4   4   3        6.14        7.65      1.62 o 
   5   4   3       27.91       30.25      3.23 o 
  -8   5   3        0.57        0.00      1.02 o 
  -7   5   3      101.74      100.27      9.41 o 
  -6   5   3        8.26       48.11      3.01 o 
  -5   5   3       21.57       24.77      2.32 o 
  -4   5   3      104.93      105.02      3.55 o 
  -3   5   3      213.69      245.81      8.15 o 
  -2   5   3      152.30      149.44      4.46 o 
  -1   5   3      178.53      148.99      3.67 o 
   0   5   3       51.61       51.33      2.30 o 
   1   5   3       58.30       54.30      2.49 o 
   2   5   3        4.14        4.81      0.96 o 
   3   5   3       74.51       62.18      2.95 o 
   4   5   3       14.83       13.81      2.23 o 
  -8   6   3        0.48        1.16      1.13 o 
  -7   6   3        9.08       21.24      2.62 o 
  -6   6   3       11.07        9.71      2.44 o 
  -5   6   3        1.73        0.65      0.64 o 
  -4   6   3       58.33       70.06      2.90 o 
  -3   6   3      141.33      120.21      4.04 o 
  -2   6   3      146.51      137.77      4.42 o 
  -1   6   3       97.85      166.33      6.60 o 
   0   6   3      191.22      179.52      7.08 o 
   1   6   3       26.14       29.74      3.36 o 
   2   6   3       18.93       21.10      6.72 o 
   3   6   3        8.90        8.39      1.37 o 
  -7   7   3        1.99        5.36      1.51 o 
  -6   7   3       14.06       13.24      2.19 o 
  -5   7   3      157.96      148.60      4.99 o 
  -4   7   3        1.14        0.20      1.41 o 
  -3   7   3      639.93      581.53     13.98 o 
  -2   7   3       79.55       78.10      4.23 o 
  -1   7   3        3.42        3.87      1.27 o 
   0   7   3        1.65        2.43      1.23 o 
   1   7   3       41.53       49.66      4.12 o 
   2   7   3       27.97       36.22      6.33 o 
  -6   8   3        4.35        7.32      1.38 o 
  -5   8   3        0.08        1.09      0.80 o 
  -4   8   3        1.00        3.91      1.89 o 
  -3   8   3       12.71       16.03      4.88 o 
  -2   8   3        0.00        1.32      1.80 o 
  -1   8   3        6.70       10.64      2.02 o 
   0   8   3       19.99       25.61      3.14 o 
  -4   9   3       12.98       17.65      3.49 o 
  -3   9   3        5.09        5.07      1.75 o 
   0  -9   4        0.14        0.81      1.38 o 
   1  -9   4        0.05        1.44      1.17 o 
   2  -9   4       27.71       39.23      3.75 o 
   3  -9   4       22.15       21.00      3.45 o 
   4  -9   4       41.75       49.19      4.17 o 
   5  -9   4        2.13        3.04      1.10 o 
  -2  -8   4        0.48        0.60      1.06 o 
  -1  -8   4       13.60       15.06      2.37 o 
   0  -8   4       20.10       18.83      2.59 o 
   1  -8   4      177.47      154.07      6.64 o 
   2  -8   4       10.73       14.52      2.29 o 
   3  -8   4      162.23      154.00      5.26 o 
   4  -8   4        0.30        1.58      0.85 o 
   5  -8   4        0.02        1.77      0.90 o 
   6  -8   4        2.78        5.10      1.39 o 
  -3  -7   4       54.11       51.05      3.35 o 
  -2  -7   4        1.90        2.53      1.15 o 
  -1  -7   4        8.42       10.87      1.86 o 
   0  -7   4       26.59       24.26      2.66 o 
   1  -7   4        2.19        4.83      0.98 o 
   2  -7   4        0.00        0.00      0.61 o 
   3  -7   4        8.67        8.48      1.22 o 
   4  -7   4        0.71        2.39      0.79 o 
   5  -7   4        2.02        6.00      1.01 o 
   6  -7   4        0.01        0.00      0.71 o 
   7  -7   4       13.63       15.01      2.29 o 
  -4  -6   4       15.13       19.67      2.57 o 
  -3  -6   4        6.08        2.93      1.19 o 
  -2  -6   4        0.05        2.55      0.70 o 
  -1  -6   4        2.44        3.69      1.12 o 
   0  -6   4       78.13       70.55      2.79 o 
   2  -6   4        7.14        5.77      0.98 o 
   3  -6   4       68.66       65.27      2.74 o 
   4  -6   4       47.47       56.11      2.54 o 
   5  -6   4       56.23       56.78      6.02 o 
   6  -6   4       76.84       66.24      3.74 o 
   7  -6   4      125.21      117.94      5.60 o 
  -5  -5   4      134.21      120.50      7.84 o 
  -4  -5   4       25.53       21.03      2.51 o 
  -3  -5   4       62.27      102.25      3.66 o 
  -2  -5   4        0.64        1.02      0.55 o 
  -1  -5   4      231.00      218.15      5.01 o 
   0  -5   4      196.85      177.07      7.71 o 
   1  -5   4       61.41       50.88      1.74 o 
   2  -5   4       34.89       33.24      1.75 o 
   3  -5   4      174.83      219.44      5.95 o 
   4  -5   4        6.00        4.48      0.86 o 
   5  -5   4       43.76       40.56      2.10 o 
   6  -5   4      164.36      152.79      6.17 o 
   7  -5   4        2.60        5.32      1.33 o 
   8  -5   4        0.13        0.00      0.92 o 
  -6  -4   4       10.46       11.31      2.12 o 
  -5  -4   4        7.66        5.05      1.34 o 
  -4  -4   4       15.89       27.39      2.61 o 
  -3  -4   4       45.33       39.21      2.14 o 
  -2  -4   4       16.09       18.36      1.54 o 
  -1  -4   4      204.12      216.47      4.78 o 
   0  -4   4      343.92      367.86      7.37 o 
   1  -4   4        2.67        4.13      0.54 o 
   2  -4   4       21.13       29.61      3.97 o 
   3  -4   4       52.98       55.00      1.82 o 
   4  -4   4       11.26       13.91      1.14 o 
   5  -4   4       10.23       13.39      1.65 o 
   6  -4   4        3.25        3.36      1.30 o 
   7  -4   4        1.34        3.97      1.36 o 
   8  -4   4       10.97       14.34      2.25 o 
  -7  -3   4        8.82        5.17      1.53 o 
  -6  -3   4       17.76       16.83      2.38 o 
  -5  -3   4       69.23       77.59      4.48 o 
  -4  -3   4        0.09        1.25      0.52 o 
  -3  -3   4       70.19       69.50      2.18 o 
  -2  -3   4      391.87      417.65      8.29 o 
  -1  -3   4      126.65      114.84      2.76 o 
   0  -3   4      696.41      662.18     12.30 o 
   1  -3   4        1.85        3.36      0.68 o 
   2  -3   4        2.66        6.30      0.65 o 
   3  -3   4      301.47      287.58      9.52 o 
   4  -3   4      413.57      406.92      9.55 o 
   5  -3   4       28.51       33.16      2.07 o 
   6  -3   4       17.48       20.04      1.90 o 
   7  -3   4        5.22        6.82      1.73 o 
   8  -3   4        1.99        0.45      2.25 o 
  -7  -2   4        3.41        1.98      1.19 o 
  -6  -2   4       23.27       27.01      2.16 o 
  -5  -2   4        2.41        2.72      1.80 o 
  -4  -2   4        1.46        1.54      0.49 o 
  -3  -2   4        6.65       11.35      1.10 o 
  -2  -2   4        4.83        8.44      0.67 o 
  -1  -2   4       60.48       67.77      2.95 o 
   0  -2   4       50.33       44.17      1.26 o 
   1  -2   4       40.40       51.23      1.46 o 
   2  -2   4      737.37      794.82     14.65 o 
   3  -2   4      324.20      323.87      7.92 o 
   4  -2   4       12.88       19.98      1.24 o 
   5  -2   4       68.26       67.90      2.71 o 
   6  -2   4       36.95       38.83      2.32 o 
   7  -2   4        9.29        9.20      3.62 o 
   8  -2   4       40.41       42.73      5.59 o 
  -8  -1   4       10.77       14.79      2.28 o 
  -7  -1   4       13.60       17.21      2.88 o 
  -6  -1   4       12.17       14.97      1.63 o 
  -5  -1   4       94.42       78.64      2.93 o 
  -4  -1   4       35.26       34.80      1.34 o 
  -3  -1   4       24.88       25.60      1.05 o 
  -2  -1   4     1070.02     1008.07     18.22 o 
  -1  -1   4      101.37       97.79      4.91 o 
   0  -1   4     2174.39     2154.75     37.95 o 
   1  -1   4      437.85      460.78     10.97 o 
   2  -1   4      629.71      694.43     12.89 o 
   3  -1   4      240.21      205.84      4.52 o 
   4  -1   4       16.96       28.89      1.75 o 
   5  -1   4      123.61      108.78      4.49 o 
   6  -1   4        4.35        5.35      1.43 o 
   7  -1   4        2.03        9.31      2.53 o 
  -8   0   4        8.11        7.47      1.52 o 
  -7   0   4       28.69       32.25      2.38 o 
  -6   0   4       70.19       60.31      5.26 o 
  -5   0   4       71.89       69.72      2.70 o 
  -4   0   4      190.12      195.79      4.32 o 
  -3   0   4        3.73        6.30      0.61 o 
  -2   0   4       23.53       33.49      1.10 o 
  -1   0   4       72.05       73.59      2.10 o 
   1   0   4      166.40      151.73      3.27 o 
   2   0   4      171.72      174.35      3.79 o 
   3   0   4        1.44       20.17      1.05 o 
   4   0   4       25.50       22.67      1.23 o 
   5   0   4       11.32       13.79      1.97 o 
   6   0   4       20.40       26.12      3.18 o 
   7   0   4       46.19       47.85      4.20 o 
  -8   1   4        3.02        4.51      1.08 o 
  -7   1   4        9.40        5.99      1.11 o 
  -6   1   4      741.31      645.94     14.82 o 
  -5   1   4        0.06        0.88      0.49 o 
  -4   1   4      553.80      561.24     12.38 o 
  -3   1   4        3.22        2.40      0.44 o 
  -2   1   4     1131.53     1149.42     23.99 o 
   0   1   4        0.27        1.02      0.30 o 
   1   1   4      142.62      154.23      4.15 o 
   2   1   4        9.57       13.61      0.80 o 
   3   1   4      152.54      137.28      4.11 o 
   4   1   4       31.45       30.67      1.90 o 
   5   1   4      278.81      264.92      9.31 o 
   6   1   4       64.96       65.26      4.03 o 
   7   1   4       48.95       43.08      4.11 o 
  -9   2   4        3.76        6.72      1.30 o 
  -8   2   4        0.77        4.04      0.88 o 
  -7   2   4        9.88       13.94      1.61 o 
  -6   2   4       74.42       67.54      2.76 o 
  -5   2   4      193.04      165.55      4.72 o 
  -4   2   4        7.04        9.16      0.81 o 
  -3   2   4        0.42        0.60      0.36 o 
  -2   2   4      769.19      812.70     14.92 o 
  -1   2   4      234.73      240.19      4.92 o 
   0   2   4      123.94      125.38      3.56 o 
   1   2   4        8.24        4.51      1.02 o 
   2   2   4      269.30      266.76      6.84 o 
   3   2   4        0.42        0.57      0.51 o 
   4   2   4        0.13        0.99      0.62 o 
   5   2   4       10.27        7.89      1.58 o 
   6   2   4        2.34        2.41      1.04 o 
  -9   3   4        4.50        8.21      1.44 o 
  -8   3   4       12.59       16.06      1.83 o 
  -7   3   4       28.58       28.51      2.20 o 
  -6   3   4       23.89       24.21      1.88 o 
  -5   3   4      332.33      327.61      6.90 o 
  -4   3   4        1.23        5.33      0.69 o 
  -3   3   4      577.47      581.08     24.33 o 
  -2   3   4      117.77      107.13      2.69 o 
  -1   3   4      675.48      770.47     14.33 o 
   0   3   4       20.94       26.94      1.15 o 
   1   3   4      222.85      215.73      5.83 o 
   2   3   4        5.47        7.14      1.04 o 
   3   3   4       46.96       39.34      2.60 o 
   4   3   4       75.12       70.62      3.91 o 
   5   3   4        1.14        2.99      2.67 o 
  -9   4   4        7.29        5.11      2.66 o 
  -8   4   4       15.01       27.34      3.08 o 
  -7   4   4       29.04       27.96      2.83 o 
  -6   4   4       67.09       52.68      2.60 o 
  -5   4   4        5.04       21.02      1.91 o 
  -4   4   4       86.76       87.59      3.03 o 
  -3   4   4        1.76        0.91      0.43 o 
  -2   4   4      294.30      351.98      7.21 o 
  -1   4   4       96.51       94.66      2.58 o 
   0   4   4       10.92       18.95      1.56 o 
   1   4   4       51.52       80.43      3.61 o 
   2   4   4        0.94        2.80      0.76 o 
   3   4   4        0.01        1.31      0.69 o 
   4   4   4        0.58        1.74      1.12 o 
   5   4   4        0.63        1.07      1.07 o 
  -8   5   4        0.01        0.31      1.00 o 
  -7   5   4        7.31        5.66      2.38 o 
  -6   5   4        7.32       56.46      4.39 o 
  -5   5   4       18.55       23.80      1.88 o 
  -4   5   4       17.39       23.59      1.83 o 
  -3   5   4       27.22       31.07      1.78 o 
  -2   5   4       18.20       14.50      1.59 o 
  -1   5   4       73.05       70.94      3.20 o 
   0   5   4      343.68      331.35      8.58 o 
   1   5   4       11.10       14.73      1.60 o 
   2   5   4       65.17       60.18      2.87 o 
   3   5   4       76.22       84.06      4.49 o 
   4   5   4        7.37       11.10      2.42 o 
  -8   6   4        4.98        8.53      1.86 o 
  -7   6   4       19.62       45.37      3.70 o 
  -6   6   4       24.19       28.93      2.96 o 
  -5   6   4      123.31      118.72      4.14 o 
  -4   6   4       33.71       52.05      3.11 o 
  -3   6   4        0.07        0.63      0.89 o 
  -2   6   4        0.42        1.27      0.88 o 
  -1   6   4       74.00       72.37      4.06 o 
   0   6   4        6.92        8.70      1.72 o 
   1   6   4        1.64        1.31      1.17 o 
   2   6   4        3.55        7.22      1.59 o 
   3   6   4        0.08        0.67      1.00 o 
  -7   7   4       14.98       14.88      2.37 o 
  -6   7   4        0.58        1.97      1.30 o 
  -5   7   4      244.55      234.47      6.95 o 
  -4   7   4       32.60       31.53      2.41 o 
  -3   7   4       17.72       21.05      2.96 o 
  -2   7   4       61.81       56.34      3.58 o 
  -1   7   4       29.41       35.10      3.43 o 
   0   7   4       16.74       17.14      2.59 o 
   1   7   4        2.47        5.80      1.46 o 
  -6   8   4       12.41        9.71      1.56 o 
  -5   8   4       92.79       88.63      4.77 o 
  -4   8   4        0.01        0.62      0.97 o 
  -3   8   4       12.01       12.38      2.18 o 
  -2   8   4       79.05       77.82      4.59 o 
  -1   8   4       25.40       31.32      3.52 o 
   0  -9   5       16.79       15.31      2.78 o 
   1  -9   5        0.02        1.44      1.40 o 
   2  -9   5        3.44        6.46      1.66 o 
   3  -9   5        7.38       13.26      2.31 o 
   4  -9   5        1.16        2.84      1.34 o 
  -2  -8   5        6.13        6.65      1.72 o 
  -1  -8   5       30.58       31.58      3.27 o 
   0  -8   5        5.96        3.47      1.32 o 
   1  -8   5       38.54       38.17      3.61 o 
   2  -8   5        2.74        4.28      1.37 o 
   3  -8   5       11.26       13.90      2.34 o 
   4  -8   5        2.48        2.58      1.24 o 
   5  -8   5        0.96        1.02      0.84 o 
   6  -8   5        2.73        4.23      1.33 o 
  -3  -7   5       23.66       21.02      2.64 o 
  -2  -7   5        5.26        6.95      1.60 o 
  -1  -7   5        0.15        0.91      0.90 o 
   0  -7   5      114.91       96.85      5.03 o 
   1  -7   5      143.56      110.75      6.44 o 
   2  -7   5       22.05       18.76      2.38 o 
   3  -7   5       57.69       57.14      2.69 o 
   4  -7   5        9.39       10.94      1.44 o 
   5  -7   5      109.61      109.43      5.74 o 
   6  -7   5        2.65        3.81      1.20 o 
   7  -7   5        0.04        2.62      1.29 o 
  -4  -6   5        8.67       11.45      2.05 o 
  -3  -6   5       20.84       13.68      2.85 o 
  -2  -6   5        7.19       11.95      1.38 o 
  -1  -6   5        3.44        3.55      1.13 o 
   0  -6   5      105.40       96.10      4.49 o 
   1  -6   5        2.22        8.24      2.28 o 
   2  -6   5       10.91       13.78      1.44 o 
   3  -6   5        6.00        5.39      0.96 o 
   4  -6   5       99.35      111.26      3.92 o 
   5  -6   5      197.01      194.31      5.89 o 
   6  -6   5      101.08       86.05      4.43 o 
   7  -6   5        0.27        4.68      1.40 o 
  -5  -5   5        6.39        5.71      1.51 o 
  -4  -5   5        1.77        2.66      1.27 o 
  -3  -5   5        4.97       37.65      2.26 o 
  -2  -5   5       94.64       75.04      3.73 o 
  -1  -5   5      153.62      130.40      4.10 o 
   0  -5   5        9.16       28.49      1.78 o 
   1  -5   5       51.20       45.27      2.75 o 
   2  -5   5        0.47        1.15      0.58 o 
   3  -5   5        3.09       15.95      1.46 o 
   4  -5   5      582.35      541.80     12.76 o 
   5  -5   5      267.40      256.72      7.01 o 
   6  -5   5        5.72       10.81      3.50 o 
   7  -5   5        1.74        3.88      1.88 o 
  -6  -4   5       18.46       22.02      3.94 o 
  -5  -4   5        5.95        9.68      2.20 o 
  -4  -4   5      111.70      104.38      5.67 o 
  -3  -4   5       96.27       98.15      3.92 o 
  -2  -4   5      366.68      361.56      8.88 o 
  -1  -4   5        1.16        2.37      1.16 o 
   0  -4   5      420.78      388.63      7.78 o 
   1  -4   5      138.06      135.91      3.29 o 
   2  -4   5      232.86      259.44     12.36 o 
   3  -4   5       13.76       16.57      1.16 o 
   4  -4   5      113.81      108.64      3.49 o 
   5  -4   5      116.29      123.95      3.47 o 
   6  -4   5        1.92        1.59      1.59 o 
   7  -4   5       15.27       18.68      4.34 o 
  -7  -3   5        9.27       10.92      3.93 o 
  -6  -3   5        0.08        0.33      0.92 o 
  -5  -3   5       52.75       66.07      3.72 o 
  -4  -3   5       32.55       30.70      1.94 o 
  -3  -3   5       97.70       96.48      3.31 o 
  -2  -3   5      133.85      137.88      4.10 o 
  -1  -3   5        2.73        7.18      1.14 o 
   0  -3   5       87.10       96.45      2.74 o 
   1  -3   5       98.89       97.68      5.17 o 
   2  -3   5       20.48       24.05      1.37 o 
   3  -3   5       60.99       56.87      2.20 o 
   4  -3   5      394.70      391.68      8.13 o 
   5  -3   5       52.36       55.22      2.44 o 
   6  -3   5        0.84        0.62      0.61 o 
   7  -3   5       10.16       14.28      2.55 o 
  -7  -2   5        1.18        3.66      1.30 o 
  -6  -2   5       56.29       55.02      3.45 o 
  -5  -2   5       25.11       24.68      2.55 o 
  -4  -2   5      215.36      213.49      4.90 o 
  -3  -2   5       17.40       16.39      0.98 o 
  -2  -2   5       12.28       11.61      0.84 o 
  -1  -2   5       74.52       68.12      2.82 o 
   0  -2   5      243.92      244.68      5.49 o 
   1  -2   5      108.02      110.84      2.66 o 
   2  -2   5     1064.62     1163.75     21.16 o 
   3  -2   5      436.08      445.30     10.18 o 
   4  -2   5       11.94       15.35      1.21 o 
   5  -2   5       75.42       65.57      2.70 o 
   6  -2   5        0.16        0.56      0.96 o 
   7  -2   5        0.50        2.88      2.38 o 
  -8  -1   5        1.56        2.65      1.28 o 
  -7  -1   5        1.59        2.28      0.98 o 
  -6  -1   5        2.75        3.67      0.85 o 
  -5  -1   5        0.91        1.59      0.85 o 
  -4  -1   5      107.79      102.13      5.79 o 
  -3  -1   5       17.14       15.81      0.91 o 
  -2  -1   5      258.77      304.93     14.20 o 
  -1  -1   5        2.59        2.70      0.51 o 
   0  -1   5     2207.56     2193.36     38.77 o 
   1  -1   5      530.43      625.49     11.70 o 
   2  -1   5      124.01      153.53      3.54 o 
   3  -1   5       86.98       84.55      2.76 o 
   4  -1   5       16.52       21.10      1.32 o 
   5  -1   5       83.19       76.73      3.92 o 
   6  -1   5       15.72       19.04      2.53 o 
   7  -1   5        0.28        0.63      1.47 o 
  -8   0   5        0.69        0.00      0.83 o 
  -7   0   5       20.98       22.41      2.02 o 
  -6   0   5      216.75      200.23      6.36 o 
  -5   0   5       11.97       11.65      1.23 o 
  -4   0   5        7.09        7.37      0.86 o 
  -3   0   5       29.47       63.95      1.85 o 
  -2   0   5      129.24      135.99      3.08 o 
  -1   0   5      114.90      108.63      2.54 o 
   0   0   5        6.43        5.39      0.53 o 
   1   0   5       55.45       63.90      1.77 o 
   2   0   5      165.99      170.54      3.84 o 
   3   0   5       49.86       65.00      5.34 o 
   4   0   5       23.96       24.94      1.83 o 
   5   0   5      113.21      111.32      5.13 o 
   6   0   5      153.41      150.38      6.60 o 
   7   0   5        2.97        5.50      1.72 o 
  -8   1   5      120.76       95.03      3.87 o 
  -7   1   5       31.90       30.50      2.27 o 
  -6   1   5       92.36       74.33      3.70 o 
  -5   1   5       76.73       77.94      2.82 o 
  -4   1   5      151.45      137.75      3.38 o 
  -3   1   5       29.94       28.42      1.17 o 
  -2   1   5       12.19       13.01      0.95 o 
  -1   1   5      316.08      486.70      9.46 o 
   0   1   5       46.77       53.73      1.54 o 
   1   1   5        2.89        6.54      0.88 o 
   2   1   5        4.23       36.55      3.16 o 
   3   1   5      115.05      112.45      4.64 o 
   4   1   5       49.57       47.46      2.86 o 
   5   1   5       99.28       94.89      8.13 o 
   6   1   5        9.42       11.11      3.06 o 
  -8   2   5       64.71       53.57      2.75 o 
  -7   2   5      161.05      123.48      4.31 o 
  -6   2   5      165.34      133.93      4.32 o 
  -5   2   5        2.30        4.32      0.83 o 
  -4   2   5       83.45       70.20      2.48 o 
  -3   2   5      125.97      131.82      3.71 o 
  -2   2   5      363.44      495.52     25.52 o 
  -1   2   5       42.96       37.35      1.31 o 
   0   2   5      163.98      156.73      5.53 o 
   1   2   5       22.37       28.04      3.01 o 
   2   2   5       30.14       31.54      1.73 o 
   3   2   5       30.61       38.67      2.99 o 
   4   2   5        0.00        0.88      0.84 o 
   5   2   5      147.28      132.90      6.08 o 
   6   2   5        1.38        2.46      1.14 o 
  -8   3   5        5.93        6.68      1.24 o 
  -7   3   5       12.48       19.24      1.86 o 
  -6   3   5        1.77        2.55      0.83 o 
  -5   3   5       17.53       18.88      1.33 o 
  -3   3   5       49.18       55.16      1.85 o 
  -2   3   5       65.65       66.39      2.34 o 
  -1   3   5      224.53      242.56      5.20 o 
   0   3   5      117.70      106.88      4.89 o 
   1   3   5       65.64       61.39      4.00 o 
   2   3   5       15.10       20.50      1.78 o 
   3   3   5       17.94       22.12      1.98 o 
   4   3   5        7.26        8.18      1.63 o 
   5   3   5        6.80        5.90      1.52 o 
  -8   4   5        1.35        2.46      1.32 o 
  -7   4   5        0.94        1.30      1.10 o 
  -6   4   5       58.80       43.55      3.15 o 
  -5   4   5        8.22        9.92      1.06 o 
  -4   4   5       96.10       91.29      2.70 o 
  -3   4   5      210.28      182.18      5.50 o 
  -2   4   5      158.84      166.63      6.12 o 
  -1   4   5      247.78      220.79      6.04 o 
   0   4   5       17.83       28.14      3.61 o 
   1   4   5        4.56       13.80      2.01 o 
   2   4   5        1.00        1.82      1.00 o 
   3   4   5       92.34       82.73      3.55 o 
   4   4   5       10.61       17.07      2.42 o 
  -8   5   5        0.83        0.66      0.96 o 
  -7   5   5        1.67        2.56      1.17 o 
  -5   5   5       22.20       20.32      1.85 o 
  -4   5   5       86.93       79.15      3.85 o 
  -2   5   5      164.44      162.66      7.96 o 
  -1   5   5       18.09       17.98      1.69 o 
   1   5   5      217.79      179.27      5.66 o 
   2   5   5       32.27       37.81      2.70 o 
   3   5   5        0.38        3.36      1.08 o 
  -8   6   5        0.81        1.73      1.24 o 
  -7   6   5        3.84       25.50      2.76 o 
  -6   6   5        3.89        3.62      2.92 o 
  -5   6   5        4.05        6.15      1.15 o 
  -3   6   5       34.21       32.51      4.53 o 
  -2   6   5       91.02       75.91      4.68 o 
  -1   6   5      115.28      102.79      5.11 o 
   0   6   5        1.80        2.76      1.28 o 
   1   6   5       16.65       14.06      2.22 o 
   2   6   5        0.01        0.99      1.51 o 
  -7   7   5      105.69      107.76      5.46 o 
  -6   7   5       77.48       76.74      4.99 o 
  -5   7   5      101.83      104.68      5.10 o 
  -4   7   5        0.03        1.70      1.04 o 
  -3   7   5        5.61        4.90      1.40 o 
  -2   7   5        6.74        7.00      2.34 o 
  -1   7   5        0.01        0.83      1.04 o 
   0   7   5        7.10        6.46      1.69 o 
   1   7   5        9.10        9.93      1.95 o 
  -5   8   5        0.87        1.57      1.08 o 
  -4   8   5        4.82        4.88      1.47 o 
  -3   8   5        5.84        7.97      1.74 o 
  -2   8   5        4.11        4.34      1.82 o 
   1  -9   6       16.64       23.08      3.07 o 
   2  -9   6        1.65        8.96      2.02 o 
   3  -9   6        8.26        8.89      2.61 o 
  -2  -8   6       21.17       24.23      3.02 o 
  -1  -8   6        8.88        8.08      1.84 o 
   0  -8   6        3.06        5.43      1.53 o 
   1  -8   6       61.35       58.18      3.82 o 
   2  -8   6       15.20       22.80      2.90 o 
   3  -8   6        0.00        0.00      0.88 o 
   4  -8   6       13.15       15.36      2.40 o 
   5  -8   6        6.07        5.15      1.55 o 
  -3  -7   6        9.72       10.09      1.96 o 
  -2  -7   6        4.14        8.06      4.13 o 
  -1  -7   6      221.31      187.64      7.45 o 
   0  -7   6        4.03        4.84      1.37 o 
   1  -7   6        7.09        6.23      1.57 o 
   2  -7   6       11.80       15.81      2.23 o 
   3  -7   6       68.07       52.55      3.36 o 
   4  -7   6        8.48        9.22      1.80 o 
   5  -7   6       26.99       31.65      2.46 o 
   6  -7   6        8.07        6.14      1.53 o 
  -4  -6   6       54.12       53.54      3.76 o 
  -3  -6   6        2.88        3.10      0.94 o 
  -2  -6   6        2.02        4.20      1.01 o 
  -1  -6   6        0.01        1.09      0.82 o 
   0  -6   6       43.40       43.38      5.74 o 
   1  -6   6      319.76      297.30      9.89 o 
   2  -6   6       91.60       81.83      4.10 o 
   3  -6   6      151.42      140.89      5.84 o 
   4  -6   6      446.86      418.15     10.53 o 
   5  -6   6       39.62       41.63      2.53 o 
   6  -6   6        0.12        0.45      0.93 o 
   7  -6   6        0.22        0.39      1.04 o 
  -5  -5   6        0.86        0.13      0.99 o 
  -4  -5   6       43.38       42.07      3.44 o 
  -3  -5   6       24.03       25.59      2.10 o 
  -2  -5   6      261.47      241.83      6.72 o 
  -1  -5   6       19.57       22.55      1.80 o 
   0  -5   6        2.92       18.79      1.60 o 
   1  -5   6      161.54      149.98      4.48 o 
   2  -5   6      150.89      137.73      3.53 o 
   3  -5   6      400.13      377.16      9.36 o 
   4  -5   6       20.36       26.52      1.97 o 
   5  -5   6       11.39       12.60      1.79 o 
   6  -5   6       13.99       24.22      2.64 o 
   7  -5   6        2.33        2.12      1.13 o 
  -6  -4   6       18.15       20.38      2.82 o 
  -5  -4   6        5.68        5.25      2.81 o 
  -4  -4   6        2.25        9.03      1.52 o 
  -3  -4   6        6.28        8.52      1.25 o 
  -2  -4   6       32.82       32.79      2.14 o 
  -1  -4   6       30.03       36.06      1.81 o 
   0  -4   6      266.04      234.41      6.16 o 
   1  -4   6      320.07      313.08      8.92 o 
   2  -4   6       15.72       24.63      2.12 o 
   3  -4   6       73.50       69.51      2.24 o 
   4  -4   6       40.97       42.02      1.74 o 
   5  -4   6        6.95       27.08      5.16 o 
   6  -4   6       60.20       64.03      4.21 o 
   7  -4   6        2.83        1.57      1.55 o 
  -7  -3   6        0.54        0.00      0.99 o 
  -6  -3   6       10.96        9.73      2.47 o 
  -5  -3   6       12.65       18.56      2.38 o 
  -4  -3   6      150.15      138.67      4.45 o 
  -3  -3   6       15.23       23.19      2.78 o 
  -2  -3   6      168.73      175.03      4.99 o 
  -1  -3   6       62.85       59.60      2.34 o 
   0  -3   6      280.67      283.14      7.01 o 
   1  -3   6        7.09        9.19      1.02 o 
   2  -3   6      334.23      315.30      6.58 o 
   3  -3   6       21.97       20.23      1.32 o 
   4  -3   6       95.65       90.94      3.21 o 
   5  -3   6      109.29      100.03      3.57 o 
   6  -3   6       14.94       20.63      3.97 o 
   7  -3   6        0.31        0.00      1.23 o 
  -7  -2   6        3.16        1.62      1.17 o 
  -6  -2   6       46.30       52.33      3.94 o 
  -5  -2   6        1.39        1.62      0.95 o 
  -4  -2   6       20.85       20.16      1.60 o 
  -3  -2   6       75.20       62.27      4.11 o 
  -2  -2   6        2.04        0.67      0.49 o 
  -1  -2   6      593.87      582.52     12.96 o 
   0  -2   6      101.21      113.45      3.42 o 
   1  -2   6      214.20      218.38      4.71 o 
   2  -2   6        0.09        1.61      0.59 o 
   3  -2   6       48.05       53.64      1.89 o 
   4  -2   6        0.97        0.98      0.52 o 
   5  -2   6        4.55        4.59      1.23 o 
   6  -2   6      106.95       88.30      4.62 o 
   7  -2   6       27.24       30.08      3.31 o 
  -8  -1   6        0.40        2.42      1.05 o 
  -7  -1   6        1.93        3.36      3.09 o 
  -6  -1   6        1.45        2.60      1.50 o 
  -5  -1   6        4.11        5.90      1.30 o 
  -4  -1   6        9.08       13.23      1.27 o 
  -3  -1   6        5.51        7.31      0.78 o 
  -2  -1   6       32.73       39.16      1.79 o 
  -1  -1   6       40.11       36.60      1.62 o 
   0  -1   6     1397.30     1442.27     25.93 o 
   2  -1   6       17.47       15.49      1.04 o 
   3  -1   6        0.03        0.39      0.43 o 
   4  -1   6        1.21        0.73      0.61 o 
   5  -1   6       89.50       79.38      4.14 o 
   6  -1   6        0.00        0.00      0.91 o 
   7  -1   6        0.03        0.00      1.12 o 
  -8   0   6       10.93       10.30      1.90 o 
  -7   0   6       34.07       42.16      3.54 o 
  -6   0   6       26.20       41.69      2.79 o 
  -5   0   6       51.08       45.09      2.08 o 
  -4   0   6        6.11        5.64      0.73 o 
  -3   0   6       53.52       50.29      1.65 o 
  -2   0   6        0.05        0.00      0.30 o 
  -1   0   6      218.22      223.72      4.74 o 
   0   0   6       30.47       53.06      1.60 o 
   1   0   6       39.53       39.57      1.35 o 
   2   0   6       29.81       25.95      1.55 o 
   3   0   6       26.40       37.43      2.00 o 
   4   0   6      390.97      362.28     15.72 o 
   5   0   6       36.68       37.66      3.38 o 
   6   0   6        8.85        8.04      2.49 o 
  -8   1   6       48.41       46.05      3.85 o 
  -7   1   6       16.75       18.64      4.72 o 
  -6   1   6       22.31       24.38      1.91 o 
  -5   1   6        0.39        0.62      0.50 o 
  -4   1   6        9.51       13.49      1.04 o 
  -3   1   6      480.17      471.80      9.28 o 
  -2   1   6      218.39      199.44      4.39 o 
  -1   1   6      240.48      210.96      4.58 o 
   0   1   6      141.24      154.85      3.53 o 
   1   1   6       53.78       50.48      2.13 o 
   2   1   6        6.66       16.40      3.89 o 
   3   1   6      481.92      462.92     11.22 o 
   4   1   6       71.79       65.72      3.50 o 
   5   1   6       37.53       41.34      3.66 o 
   6   1   6        2.74        2.16      1.83 o 
  -8   2   6       12.97        8.85      1.78 o 
  -7   2   6        0.24        0.63      0.68 o 
  -6   2   6       31.67       33.34      2.79 o 
  -5   2   6       51.59       54.09      1.94 o 
  -4   2   6       15.18       23.30      1.40 o 
  -3   2   6        3.67        5.00      0.81 o 
  -2   2   6       52.79       60.20      2.17 o 
  -1   2   6      150.68      140.17      4.51 o 
   0   2   6      176.05      176.45      4.95 o 
   1   2   6       16.76       17.19      3.20 o 
   2   2   6       17.63       21.06      3.25 o 
   3   2   6      263.82      258.87      7.19 o 
   4   2   6        6.55        6.92      1.51 o 
   5   2   6        2.20        3.20      1.40 o 
  -8   3   6        9.11        9.19      1.38 o 
  -7   3   6        1.63        1.59      0.82 o 
  -6   3   6        2.10        2.45      0.81 o 
  -5   3   6       99.75       94.52      2.84 o 
  -4   3   6       40.90       63.64      6.69 o 
  -3   3   6      567.37      566.69     11.09 o 
  -2   3   6        4.14        4.85      0.70 o 
  -1   3   6       32.24       40.75      3.81 o 
   0   3   6       33.44       34.06      2.04 o 
   1   3   6       33.08       35.69      1.94 o 
   2   3   6        0.08        0.63      0.61 o 
   3   3   6      152.50      137.98      4.78 o 
   4   3   6       23.40       31.38      3.52 o 
   5   3   6        4.29        6.02      1.56 o 
  -8   4   6        0.27        0.80      1.18 o 
  -7   4   6        5.80        7.35      1.64 o 
  -6   4   6      136.28      134.83      4.43 o 
  -5   4   6      104.50      136.67      5.22 o 
  -4   4   6        0.17        0.37      0.50 o 
  -3   4   6       14.74       16.00      1.25 o 
  -2   4   6        3.76       14.72      2.56 o 
  -1   4   6        0.76        0.73      1.02 o 
   0   4   6       87.80       82.59      3.22 o 
   1   4   6       14.57       24.03      1.97 o 
   2   4   6        0.02        1.39      0.77 o 
   3   4   6        6.03        4.99      1.14 o 
   4   4   6        0.04       32.82      8.13 o 
  -8   5   6        0.02        2.06      1.18 o 
  -7   5   6        0.01        1.79      1.26 o 
  -6   5   6        9.11       18.65      6.86 o 
  -5   5   6       41.50       41.32      2.18 o 
  -4   5   6       11.42        9.28      1.27 o 
  -2   5   6        4.99        4.39      1.29 o 
  -1   5   6       70.80       53.00      2.55 o 
   1   5   6       61.45       47.68      2.68 o 
   2   5   6       32.38       36.24      2.80 o 
   3   5   6        0.93       14.09      1.88 o 
  -7   6   6        8.92       17.38      2.48 o 
  -6   6   6        0.43        2.09      1.21 o 
  -5   6   6        4.80        1.33      0.80 o 
  -4   6   6       27.54       19.93      2.52 o 
  -3   6   6        0.03        1.86      1.66 o 
  -2   6   6        1.88        2.67      1.46 o 
  -1   6   6       85.55       84.11      4.66 o 
   0   6   6        7.47        8.12      1.87 o 
   1   6   6        6.23        6.89      1.86 o 
  -6   7   6        8.71        9.21      2.85 o 
  -5   7   6        2.51        4.50      1.37 o 
  -4   7   6        9.57       10.96      1.86 o 
  -3   7   6        2.34        1.85      1.07 o 
  -2   7   6       25.36       29.68      3.34 o 
  -1   7   6        5.59        8.74      4.84 o 
   0   7   6        1.44        4.29      1.46 o 
  -1  -8   7       50.09       45.69      6.90 o 
   0  -8   7       10.22       10.53      2.66 o 
   1  -8   7       18.36       22.30      2.87 o 
   2  -8   7        2.60        2.15      1.15 o 
   3  -8   7        0.97        1.62      1.15 o 
   4  -8   7        1.36        0.71      0.93 o 
   5  -8   7        5.38        6.36      1.57 o 
  -3  -7   7        0.82        3.24      1.26 o 
  -2  -7   7        3.51        4.55      1.61 o 
  -1  -7   7       11.54       10.33      1.92 o 
   0  -7   7       89.14       83.78      7.47 o 
   1  -7   7       25.12       25.26      3.31 o 
   2  -7   7        0.20        3.13      1.51 o 
   3  -7   7       12.21       13.25      2.07 o 
   4  -7   7       28.32       40.30      3.56 o 
   5  -7   7        5.30        9.53      1.80 o 
   6  -7   7        0.06        0.00      1.10 o 
  -4  -6   7       27.94       33.75      3.40 o 
  -3  -6   7       34.34       44.85      2.93 o 
  -2  -6   7       64.70       57.82      3.58 o 
  -1  -6   7       19.79       25.01      2.70 o 
   0  -6   7      105.81      100.03      4.76 o 
   1  -6   7       11.42       20.68      2.65 o 
   2  -6   7      374.65      358.60     11.68 o 
   3  -6   7       61.30       65.73      3.70 o 
   4  -6   7        0.01        6.20      1.36 o 
   5  -6   7       41.48       43.84      3.26 o 
   6  -6   7       18.23       20.98      2.58 o 
  -5  -5   7       10.53       13.15      2.26 o 
  -4  -5   7        0.28        0.00      0.84 o 
  -3  -5   7       16.42       17.60      1.90 o 
  -2  -5   7        0.01        0.00      0.61 o 
  -1  -5   7       34.15       39.04      3.05 o 
   1  -5   7      179.16      162.70      4.90 o 
   2  -5   7      809.25      758.05     17.05 o 
   3  -5   7      364.72      351.95     11.14 o 
   4  -5   7       96.41       96.61      3.56 o 
   5  -5   7        0.65        0.80      0.70 o 
   6  -5   7        1.58        1.78      1.50 o 
  -6  -4   7        7.32        8.30      2.98 o 
  -5  -4   7        2.58        1.26      1.04 o 
  -4  -4   7        1.43       10.25      4.59 o 
  -3  -4   7       48.11       45.65      2.34 o 
  -2  -4   7      146.48      143.46      4.60 o 
  -1  -4   7      103.92      115.02      3.81 o 
   0  -4   7       15.88       18.80      1.83 o 
   1  -4   7      133.90      118.16      4.77 o 
   2  -4   7       89.52       79.66      3.70 o 
   3  -4   7       58.36       53.94      2.30 o 
   4  -4   7       20.64       23.97      1.88 o 
   5  -4   7       32.01       37.34      2.10 o 
   6  -4   7       18.44       19.40      3.37 o 
  -6  -3   7        0.82        2.07      1.34 o 
  -5  -3   7       60.50       56.33      3.55 o 
  -4  -3   7       56.55       49.03      2.41 o 
  -3  -3   7       18.43       18.40      1.70 o 
  -2  -3   7        3.18        3.76      0.78 o 
  -1  -3   7      253.26      230.15      6.14 o 
   0  -3   7        9.69       11.11      1.22 o 
   1  -3   7       65.26       61.01      2.42 o 
   2  -3   7       30.18       33.47      1.77 o 
   3  -3   7       24.05       26.25      1.48 o 
   4  -3   7       24.10       32.82      1.83 o 
   5  -3   7        9.21       10.93      1.81 o 
   6  -3   7       24.29       25.39      2.90 o 
  -7  -2   7        9.93        8.51      1.90 o 
  -6  -2   7      102.03       89.13      4.71 o 
  -5  -2   7        2.79        1.45      1.01 o 
  -4  -2   7       60.59       62.01      2.66 o 
  -3  -2   7        7.24        6.89      1.01 o 
  -2  -2   7       10.76       13.96      1.37 o 
  -1  -2   7      100.92       86.67      2.96 o 
   0  -2   7       38.31       41.00      1.83 o 
   1  -2   7      523.85      535.91     10.42 o 
   2  -2   7       67.25       59.70      2.01 o 
   3  -2   7        0.13        0.56      0.50 o 
   4  -2   7       69.78       63.91      3.41 o 
   5  -2   7       20.15       22.67      2.61 o 
   6  -2   7        0.00        0.71      1.08 o 
  -7  -1   7        0.55        1.42      1.02 o 
  -6  -1   7        3.54        3.78      1.51 o 
  -5  -1   7        0.74       14.38      2.55 o 
  -4  -1   7        9.02        7.67      1.12 o 
  -3  -1   7       85.21       83.44      3.32 o 
  -2  -1   7      883.62      867.71     18.87 o 
  -1  -1   7       99.87       87.43      2.88 o 
   0  -1   7      168.10      198.42      4.39 o 
   1  -1   7       58.99       58.13      1.85 o 
   2  -1   7       32.37       35.88      1.86 o 
   3  -1   7       50.72       44.00      2.14 o 
   4  -1   7       32.72       51.97      3.15 o 
   5  -1   7       83.40       75.98      4.19 o 
   6  -1   7        0.17        0.70      1.14 o 
  -8   0   7       44.84       41.80      3.87 o 
  -7   0   7       37.77       35.65      3.35 o 
  -6   0   7       47.79       87.91      6.06 o 
  -5   0   7       20.47       18.29      2.13 o 
  -4   0   7        2.22        2.83      0.69 o 
  -3   0   7       65.89       69.62      5.19 o 
  -2   0   7      175.41      180.91      4.74 o 
  -1   0   7       80.32       89.36      2.44 o 
   0   0   7       16.53       22.58      1.12 o 
   1   0   7       72.49       62.21      2.40 o 
   2   0   7       43.34       40.31      1.98 o 
   3   0   7      150.44      135.14      5.36 o 
   4   0   7        2.20        2.53      0.85 o 
   5   0   7        0.33        0.13      0.99 o 
   6   0   7        0.51        3.01      1.35 o 
  -8   1   7       37.22       40.57      6.77 o 
  -7   1   7       26.48       31.58      3.24 o 
  -6   1   7       11.81       11.88      1.81 o 
  -5   1   7        8.98       12.06      1.75 o 
  -4   1   7        2.43        6.00      0.98 o 
  -3   1   7        2.15        3.26      0.60 o 
  -2   1   7       70.76       65.96      2.05 o 
  -1   1   7       21.44       31.82      1.49 o 
   0   1   7       14.91       19.30      1.53 o 
   1   1   7       65.18       65.27      2.59 o 
   2   1   7      410.16      391.89      9.77 o 
   3   1   7      196.82      178.39      6.74 o 
   4   1   7       46.54       48.95      3.23 o 
   5   1   7        3.47        2.55      1.21 o 
  -8   2   7       17.95       19.43      2.53 o 
  -7   2   7        0.28        0.29      0.85 o 
  -6   2   7        3.54        8.51      1.31 o 
  -5   2   7        1.18        3.41      0.62 o 
  -4   2   7        2.36        4.00      0.71 o 
  -3   2   7      216.44      200.10      4.66 o 
  -2   2   7       86.74       87.52      3.00 o 
  -1   2   7      388.64      371.97     11.18 o 
   0   2   7       12.71       16.12      1.87 o 
   1   2   7      110.21      118.05      4.04 o 
   2   2   7        0.85        0.68      0.61 o 
   3   2   7       52.77       50.32      2.57 o 
   4   2   7       19.53       21.07      3.04 o 
   5   2   7       13.77       19.95      2.79 o 
  -8   3   7        0.32        0.42      0.92 o 
  -7   3   7        4.01        2.70      0.96 o 
  -6   3   7        0.15        1.22      0.69 o 
  -5   3   7       18.20       18.83      1.65 o 
  -3   3   7        8.09        7.99      0.96 o 
  -2   3   7       25.27       26.71      1.90 o 
  -1   3   7       16.64       15.48      1.48 o 
   0   3   7      110.75       99.42      3.60 o 
   1   3   7       18.37       16.20      1.67 o 
   2   3   7       26.77       32.27      2.43 o 
   3   3   7        4.22        5.69      1.94 o 
   4   3   7        0.22        0.60      0.97 o 
  -8   4   7        0.43        4.62      1.33 o 
  -7   4   7       36.25       37.87      3.36 o 
  -6   4   7        1.68        3.37      1.32 o 
  -5   4   7       93.73       84.19      2.77 o 
  -4   4   7        2.46        4.15      0.73 o 
  -3   4   7      177.10      154.79      4.78 o 
  -2   4   7        2.04        4.57      0.82 o 
  -1   4   7        1.37        1.27      0.62 o 
   0   4   7       28.46       27.57      2.18 o 
   1   4   7        0.45        1.91      0.85 o 
   2   4   7        1.68        0.68      0.78 o 
   3   4   7        7.17       10.34      1.62 o 
  -7   5   7        0.70        2.35      1.95 o 
  -6   5   7       24.65       30.35      4.40 o 
  -5   5   7        3.97        5.12      1.82 o 
  -4   5   7        0.01        1.06      0.87 o 
  -3   5   7       14.46       15.42      2.16 o 
  -2   5   7       40.35       41.28      3.14 o 
  -1   5   7       88.01       66.04      3.55 o 
   0   5   7        0.14       13.68      1.69 o 
   1   5   7        7.90        7.88      1.34 o 
   2   5   7        0.57        0.88      0.93 o 
  -7   6   7        5.55        7.20      1.70 o 
  -6   6   7       21.59       30.30      3.73 o 
  -5   6   7       34.32       33.42      3.19 o 
  -4   6   7        9.91       13.11      3.84 o 
  -3   6   7        0.00        2.08      1.32 o 
  -2   6   7        7.60        5.37      1.47 o 
  -1   6   7       22.01       22.06      2.84 o 
   0   6   7        7.01        7.65      1.89 o 
   1   6   7       18.42       23.67      3.16 o 
  -5   7   7        2.18        2.30      1.27 o 
  -4   7   7       22.59       21.00      3.66 o 
  -3   7   7        4.95        5.11      1.48 o 
  -2   7   7        0.02        0.99      1.11 o 
  -1   7   7       14.58       16.43      2.61 o 
   0  -8   8        3.24        5.41      1.52 o 
   1  -8   8        0.52        1.09      0.92 o 
   2  -8   8        9.51       16.18      2.48 o 
   3  -8   8       21.87       31.24      6.34 o 
   4  -8   8        1.10        1.66      1.16 o 
  -2  -7   8        7.18        9.87      2.00 o 
  -1  -7   8        0.90        0.43      1.05 o 
   0  -7   8        0.03        0.81      0.84 o 
   1  -7   8        4.04        3.09      1.06 o 
   2  -7   8       76.70       75.62      4.29 o 
   3  -7   8        0.10        1.53      1.01 o 
   4  -7   8       24.76       30.36      3.19 o 
   5  -7   8        1.95        5.14      1.39 o 
  -4  -6   8        4.69        8.82      3.00 o 
  -3  -6   8        0.15        0.63      0.84 o 
  -2  -6   8        8.98       11.46      2.02 o 
  -1  -6   8      138.63      131.04      6.07 o 
   0  -6   8       20.39       23.78      3.57 o 
   1  -6   8        4.57       20.54      5.12 o 
   2  -6   8        4.47        5.28      1.43 o 
   3  -6   8       61.71       58.36      3.50 o 
   4  -6   8        0.95        6.24      1.48 o 
   5  -6   8        2.07        2.64      1.07 o 
  -5  -5   8        0.59        0.00      1.02 o 
  -4  -5   8       13.66       15.84      2.38 o 
  -3  -5   8        0.54       25.67      2.23 o 
  -2  -5   8      104.64      103.34      3.93 o 
  -1  -5   8        1.29        3.49      0.87 o 
   0  -5   8      633.97      615.71     20.19 o 
   1  -5   8      298.21      299.24      7.93 o 
   2  -5   8      260.12      248.52      6.81 o 
   3  -5   8        0.29        5.57      1.28 o 
   4  -5   8       36.65       34.81      2.97 o 
   5  -5   8       11.86       12.94      2.39 o 
  -5  -4   8       15.00       19.32      2.66 o 
  -4  -4   8        0.33        0.00      0.86 o 
  -3  -4   8      112.45      111.53      4.05 o 
  -2  -4   8       10.93        9.41      1.31 o 
  -1  -4   8       55.04       53.33      4.81 o 
   0  -4   8      403.61      379.52      9.43 o 
   1  -4   8       23.64       22.01      1.78 o 
   2  -4   8       29.57       28.07      2.31 o 
   3  -4   8       85.30       86.39      3.74 o 
   4  -4   8      237.53      218.26      6.28 o 
   5  -4   8       28.32       35.75      3.08 o 
   6  -4   8        6.32        7.76      1.83 o 
  -6  -3   8       64.52       61.19      3.96 o 
  -5  -3   8        0.19        1.57      1.04 o 
  -4  -3   8        0.73        0.67      0.69 o 
  -3  -3   8        2.44        2.99      0.77 o 
  -2  -3   8       24.97       25.90      1.92 o 
  -1  -3   8        9.87       10.14      1.21 o 
   0  -3   8      126.37      119.02      3.81 o 
   1  -3   8       73.63       74.57      2.86 o 
   2  -3   8       14.28       12.80      1.38 o 
   3  -3   8       55.98       58.12      2.16 o 
   4  -3   8       59.40       47.61      2.40 o 
   5  -3   8        0.15        0.76      1.07 o 
   6  -3   8       38.52       43.32      3.79 o 
  -7  -2   8        1.87        2.59      1.28 o 
  -6  -2   8        1.58        2.68      1.36 o 
  -5  -2   8       40.98       47.83      3.80 o 
  -4  -2   8       59.31       58.26      2.69 o 
  -3  -2   8       80.68       73.89      2.93 o 
  -2  -2   8      217.60      198.28      5.58 o 
  -1  -2   8        5.60       10.87      1.23 o 
   0  -2   8       58.94       56.23      2.33 o 
   1  -2   8       14.17       21.28      1.64 o 
   2  -2   8       14.95       26.64      4.03 o 
   3  -2   8       26.51       34.11      1.99 o 
   4  -2   8       16.69       21.68      4.16 o 
   5  -2   8       19.40       18.35      2.47 o 
   6  -2   8        0.41        0.83      1.12 o 
  -7  -1   8       20.43       20.55      2.71 o 
  -6  -1   8        1.25        2.28      1.09 o 
  -4  -1   8       40.61       36.01      2.18 o 
  -3  -1   8        3.09        4.65      1.05 o 
  -2  -1   8       56.83       65.28      2.61 o 
  -1  -1   8      312.12      304.92      7.61 o 
   0  -1   8       43.64       40.18      1.87 o 
   1  -1   8       10.26        9.42      0.90 o 
   2  -1   8      159.96      150.80      4.67 o 
   3  -1   8       23.01       25.45      1.98 o 
   4  -1   8        1.72        5.54      1.04 o 
   5  -1   8        0.97        1.10      1.14 o 
   6  -1   8        1.17        2.13      1.71 o 
  -7   0   8        0.86        0.18      0.94 o 
  -6   0   8        0.75       10.80      1.89 o 
  -5   0   8      139.15      123.91      5.36 o 
  -4   0   8       14.66       16.89      1.58 o 
  -3   0   8       35.12       46.62      2.14 o 
  -2   0   8       40.45       44.33      2.02 o 
  -1   0   8      295.71      268.49      6.83 o 
   0   0   8        1.27        1.07      0.50 o 
   1   0   8       73.07       66.30      2.63 o 
   2   0   8       26.15       32.02      2.14 o 
   3   0   8       19.11       55.54      2.63 o 
   4   0   8       27.62       31.50      2.37 o 
   5   0   8        7.35       15.12      2.40 o 
  -8   1   8       12.78       11.70      3.04 o 
  -7   1   8       21.98       24.86      2.84 o 
  -6   1   8        0.83        1.49      1.24 o 
  -5   1   8        2.11        2.62      0.82 o 
  -4   1   8        1.52        2.46      0.72 o 
  -3   1   8       20.67       22.00      2.16 o 
  -2   1   8       20.33       21.80      1.46 o 
  -1   1   8        0.00        3.15      1.08 o 
   0   1   8       44.26       40.00      1.96 o 
   1   1   8      755.59      702.11     16.07 o 
   2   1   8      136.43      142.75      5.88 o 
   3   1   8       71.96       74.52      3.20 o 
   4   1   8        5.26        8.32      1.35 o 
   5   1   8        0.22        2.93      1.23 o 
  -8   2   8        1.08        4.15      1.22 o 
  -7   2   8        2.40        2.41      1.16 o 
  -6   2   8        0.53        3.36      1.06 o 
  -5   2   8       11.36       14.05      1.46 o 
  -4   2   8        7.00        6.40      1.22 o 
  -3   2   8       92.77       76.51      2.44 o 
  -2   2   8      132.44      124.35      4.00 o 
  -1   2   8       37.89       37.77      1.99 o 
   0   2   8      166.76      145.45      4.63 o 
   1   2   8      491.15      491.27     12.01 o 
   2   2   8       98.33       95.07      3.73 o 
   3   2   8       31.15       32.34      2.55 o 
   4   2   8       50.24       52.92      3.83 o 
  -8   3   8        0.01        0.00      0.94 o 
  -7   3   8       16.64       23.97      2.72 o 
  -6   3   8       52.00       45.67      2.95 o 
  -5   3   8       73.60       70.27      2.54 o 
  -4   3   8        2.44        3.84      0.69 o 
  -3   3   8        0.90        1.53      0.64 o 
  -2   3   8       12.14       12.76      1.44 o 
  -1   3   8       12.75       16.55      2.68 o 
   0   3   8      116.84      111.33      4.03 o 
   1   3   8       62.59       60.94      3.59 o 
   2   3   8        3.50        3.31      0.96 o 
   3   3   8        2.90        4.53      1.25 o 
  -7   4   8       16.73       21.70      4.01 o 
  -6   4   8        0.00        0.00      1.53 o 
  -5   4   8        1.94       12.30      1.57 o 
  -4   4   8        4.94        5.70      1.42 o 
  -3   4   8       15.31       16.85      1.70 o 
  -2   4   8       93.17      113.94      4.07 o 
  -1   4   8       10.95       12.04      1.98 o 
   0   4   8       82.53       67.18      3.11 o 
   1   4   8       13.01       14.61      1.77 o 
   2   4   8       22.16       23.21      2.31 o 
  -7   5   8       19.17       20.60      2.73 o 
  -6   5   8        0.03        1.72      1.27 o 
  -5   5   8        2.55        0.57      0.95 o 
  -4   5   8        0.19        1.63      2.07 o 
  -3   5   8       67.93       57.10      3.54 o 
  -2   5   8       47.45       47.51      6.00 o 
  -1   5   8       56.62       55.96      2.94 o 
   0   5   8       15.34       20.93      2.14 o 
   1   5   8        3.59        4.42      1.09 o 
  -6   6   8        0.46        0.00      1.58 o 
  -5   6   8        6.13        5.32      1.46 o 
  -4   6   8       42.78       46.19      3.47 o 
  -3   6   8       44.80       46.30     10.00 o 
  -2   6   8       13.89       14.78      2.48 o 
  -1   6   8        1.96        2.05      1.42 o 
   0   6   8        4.88        7.23      2.99 o 
   1  -8   9       25.33       29.05      3.40 o 
   2  -8   9       75.50       73.54      4.49 o 
  -2  -7   9       14.92       15.32      2.42 o 
  -1  -7   9       64.47       58.87      3.81 o 
   0  -7   9        8.85       13.33      2.13 o 
   1  -7   9        5.89        8.82      1.70 o 
   2  -7   9       23.31       39.00      3.77 o 
   3  -7   9        0.30        0.18      2.08 o 
   4  -7   9        7.69        8.48      1.75 o 
  -3  -6   9       30.60       30.01      2.61 o 
  -2  -6   9        2.54        5.70      1.18 o 
  -1  -6   9       36.31       33.80      6.41 o 
   0  -6   9       17.45       16.01      2.20 o 
   1  -6   9       16.02       27.94      7.44 o 
   2  -6   9        0.11        0.25      0.85 o 
   3  -6   9       35.81       48.44      3.85 o 
   4  -6   9       31.02       43.30      6.84 o 
   5  -6   9        7.30       10.40      2.30 o 
  -4  -5   9        1.72        1.30      1.99 o 
  -3  -5   9       47.94       66.09      3.13 o 
  -2  -5   9        2.77        2.85      0.90 o 
  -1  -5   9      132.38      135.38      4.64 o 
   0  -5   9      574.59      561.85     13.48 o 
   1  -5   9       18.71       25.27      2.71 o 
   2  -5   9        0.81        0.81      0.79 o 
   3  -5   9        0.80       24.98      2.09 o 
   4  -5   9       22.33       24.60      2.69 o 
   5  -5   9        1.11        2.47      1.63 o 
  -5  -4   9        6.58       11.29      2.18 o 
  -4  -4   9        0.22        0.00      0.97 o 
  -3  -4   9       21.81       21.06      2.05 o 
  -2  -4   9      377.24      360.50      9.42 o 
  -1  -4   9       67.75       62.17      2.78 o 
   0  -4   9       73.61       65.57      2.79 o 
   1  -4   9       10.55       14.30      1.53 o 
   2  -4   9      139.23      138.98      4.57 o 
   3  -4   9      103.30       98.62      5.54 o 
   4  -4   9        1.66        2.77      1.39 o 
   5  -4   9        6.38        9.88      2.74 o 
  -6  -3   9        2.24        3.17      1.51 o 
  -5  -3   9       45.44       46.31      3.93 o 
  -4  -3   9        0.27        0.51      0.74 o 
  -3  -3   9        7.13        7.86      1.53 o 
  -2  -3   9        0.88        0.72      0.53 o 
  -1  -3   9       57.15       56.27      2.54 o 
   0  -3   9        5.97        6.94      1.09 o 
   1  -3   9        9.36       11.25      1.66 o 
   2  -3   9       62.52       57.71      3.91 o 
   3  -3   9      104.94       94.96      6.74 o 
   4  -3   9       76.90       69.46      3.86 o 
   5  -3   9        0.60        2.17      1.67 o 
  -6  -2   9        1.57        4.10      1.42 o 
  -5  -2   9       56.46       53.99      3.76 o 
  -4  -2   9       55.71       60.41      2.84 o 
  -3  -2   9       12.54       16.19      1.69 o 
  -2  -2   9       83.94       75.41      3.01 o 
  -1  -2   9       70.15       64.10      3.38 o 
   0  -2   9       27.71       32.40      1.98 o 
   1  -2   9       94.07       91.28      3.28 o 
   2  -2   9       37.88       66.37      3.56 o 
   3  -2   9        1.44        3.48      1.23 o 
   4  -2   9       34.22       34.58      2.49 o 
   5  -2   9       15.65       29.61      3.94 o 
  -7  -1   9       27.61       29.89      5.52 o 
  -6  -1   9        0.00        1.34      1.02 o 
  -5  -1   9       28.09       49.40      3.25 o 
  -4  -1   9      145.72      132.88      4.46 o 
  -3  -1   9       52.25       51.77      3.15 o 
  -1  -1   9        6.68        5.82      0.90 o 
   0  -1   9       24.36       26.45      1.71 o 
   2  -1   9        0.92        0.93      0.94 o 
   3  -1   9      182.29      154.67      5.17 o 
   4  -1   9        1.43        3.81      1.08 o 
   5  -1   9        0.94        2.01      1.25 o 
  -7   0   9        0.70        0.53      0.95 o 
  -6   0   9       30.44       76.41      4.32 o 
  -5   0   9        0.83        1.57      0.99 o 
  -4   0   9       32.13       36.86      2.36 o 
  -3   0   9       18.57       57.87      3.40 o 
  -2   0   9        8.00        8.60      1.13 o 
  -1   0   9      113.08      100.32      6.16 o 
   0   0   9       42.68       55.96      6.35 o 
   1   0   9       98.42       90.80      3.37 o 
   2   0   9        5.70        6.89      1.16 o 
   3   0   9       28.01       39.21      2.62 o 
   4   0   9        0.12        0.00      0.79 o 
  -7   1   9        0.10        1.80      1.10 o 
  -6   1   9       12.05       12.37      2.85 o 
  -5   1   9        2.80        4.30      1.60 o 
  -4   1   9       75.21       76.45      3.10 o 
  -3   1   9       12.61       13.21      1.44 o 
  -2   1   9      245.26      235.24      8.10 o 
  -1   1   9      323.74      304.80      9.95 o 
   0   1   9      362.94      344.36      8.87 o 
   1   1   9      307.96      286.38      7.77 o 
   2   1   9        0.85       44.14      2.95 o 
   3   1   9       31.43       39.54      2.73 o 
   4   1   9        2.61        2.08      1.94 o 
  -7   2   9        4.77        2.80      1.19 o 
  -6   2   9        2.07        1.99      1.07 o 
  -5   2   9       15.52       25.43      2.01 o 
  -4   2   9       28.52       30.90      2.11 o 
  -3   2   9       19.26       20.76      2.91 o 
  -2   2   9      173.97      170.58      5.18 o 
  -1   2   9      440.13      422.32     10.54 o 
   0   2   9        2.04        2.25      0.94 o 
   1   2   9        2.56        3.38      0.91 o 
   2   2   9       10.25        8.77      1.52 o 
   3   2   9       33.07       40.00      2.91 o 
  -7   3   9       23.50       30.52      3.21 o 
  -6   3   9       21.26       21.19      2.54 o 
  -5   3   9        0.10        0.00      0.95 o 
  -4   3   9       25.53       25.74      2.48 o 
  -3   3   9        0.01        0.95      0.88 o 
  -2   3   9      196.64      174.42      9.25 o 
  -1   3   9      120.69      101.47      3.85 o 
   0   3   9        1.54        2.17      1.03 o 
   1   3   9        5.98        6.93      1.47 o 
   2   3   9        2.07        2.01      0.88 o 
  -7   4   9       14.50       14.58      3.37 o 
  -6   4   9        0.56        0.00      1.68 o 
  -5   4   9       32.40       38.21      2.84 o 
  -4   4   9       40.58       46.17      3.01 o 
  -3   4   9       11.17       12.88      1.54 o 
  -2   4   9       11.63       12.03      1.52 o 
  -1   4   9       49.06       49.18      2.73 o 
   0   4   9        2.06        5.13      2.08 o 
   1   4   9        0.68        2.48      0.94 o 
  -6   5   9        0.06        3.92      2.21 o 
  -5   5   9        5.49        8.38      1.74 o 
  -4   5   9       40.42       35.58      3.30 o 
  -3   5   9       45.74       44.44      3.37 o 
  -2   5   9        5.90        7.83      1.80 o 
  -1   5   9       14.70       12.44      1.71 o 
   0   5   9        0.91        1.73      0.88 o 
  -4   6   9        0.07       11.96      1.88 o 
  -3   6   9        0.89        2.91      1.22 o 
  -2   6   9        5.60        7.80      1.77 o 
  -1  -7  10        1.60        1.34      1.07 o 
   0  -7  10       14.30       13.14      2.17 o 
   1  -7  10       58.09       52.53      4.24 o 
   2  -7  10       17.77       18.56      3.47 o 
   3  -7  10       55.76       57.96      3.89 o 
  -2  -6  10        8.63       12.58      1.91 o 
  -1  -6  10        0.07        0.00      0.91 o 
   0  -6  10        5.39        6.62      1.53 o 
   1  -6  10       21.60       25.30      2.94 o 
   2  -6  10        0.01        0.53      1.07 o 
   3  -6  10        0.11        0.63      0.86 o 
   4  -6  10       61.71       74.87      7.75 o 
  -4  -5  10        0.55        0.77      0.93 o 
  -3  -5  10       11.41       12.95      1.70 o 
  -2  -5  10      319.24      294.61      8.42 o 
  -1  -5  10       61.77       58.66      2.87 o 
   0  -5  10       23.79       27.41      3.14 o 
   1  -5  10      126.28      120.68      4.31 o 
   2  -5  10        0.34        0.31      0.72 o 
   3  -5  10        7.13       21.36      4.87 o 
   4  -5  10        0.03        0.00      1.40 o 
  -5  -4  10       13.96       13.06      2.60 o 
  -4  -4  10       35.75       43.10      4.96 o 
  -3  -4  10       42.74       48.50      2.94 o 
  -2  -4  10      261.75      256.44      7.35 o 
  -1  -4  10        6.94        4.75      1.15 o 
   0  -4  10        2.20        2.14      0.77 o 
   1  -4  10       13.54       13.97      1.60 o 
   2  -4  10        2.42        6.12      1.06 o 
   3  -4  10        1.62        2.67      1.14 o 
   4  -4  10        0.14        1.49      1.17 o 
  -5  -3  10        0.96        1.98      1.74 o 
  -4  -3  10       74.19       79.10      3.86 o 
  -3  -3  10       50.96       46.34      2.71 o 
  -2  -3  10       20.92       29.21      2.54 o 
  -1  -3  10      140.01      129.65      4.44 o 
   0  -3  10        3.97        3.33      1.49 o 
   1  -3  10       22.92       31.48      2.32 o 
   2  -3  10       80.26       70.04      3.86 o 
   3  -3  10        0.00        0.24      0.92 o 
   4  -3  10        5.63        5.88      1.59 o 
  -6  -2  10       15.43       15.91      2.45 o 
  -5  -2  10        0.19        1.01      1.13 o 
  -4  -2  10        5.58        9.27      1.43 o 
  -3  -2  10       17.46       20.30      1.98 o 
  -2  -2  10        3.87        8.25      1.56 o 
  -1  -2  10      163.39      195.63     10.06 o 
   0  -2  10       37.54       35.00      2.04 o 
   1  -2  10       23.21       31.17      2.95 o 
   2  -2  10      114.54      105.17      4.93 o 
   3  -2  10       84.66       78.18      4.24 o 
   4  -2  10        1.07        3.16      1.26 o 
  -6  -1  10       32.92       34.96      3.51 o 
  -5  -1  10        1.77        8.91      1.55 o 
  -4  -1  10       30.78       24.47      2.13 o 
  -3  -1  10       25.58       23.78      2.08 o 
  -2  -1  10       87.89      106.42      7.54 o 
  -1  -1  10       10.48       14.20      1.51 o 
   0  -1  10       31.22       36.71      4.41 o 
   1  -1  10       48.15      115.96      5.24 o 
   2  -1  10        7.02        3.86      1.27 o 
   3  -1  10        1.00        2.27      1.14 o 
   4  -1  10       50.52       51.04      4.00 o 
  -6   0  10        0.95        4.27      1.99 o 
  -5   0  10       20.54       27.67      4.22 o 
  -4   0  10       24.16       32.04      2.50 o 
  -3   0  10       97.09       96.15      4.76 o 
  -2   0  10        2.01        3.86      1.10 o 
  -1   0  10       24.37       29.59      2.74 o 
   0   0  10       29.40       33.04      2.96 o 
   1   0  10        9.75       10.44      1.84 o 
   2   0  10        2.21        5.07      1.40 o 
   3   0  10        0.05        4.18      1.09 o 
   4   0  10        6.88        9.41      1.51 o 
  -7   1  10        4.09        2.50      1.97 o 
  -6   1  10       59.75       52.21      4.62 o 
  -5   1  10        2.00        4.28      1.26 o 
  -4   1  10       10.22       13.28      3.24 o 
  -3   1  10        1.25        4.70      1.51 o 
  -2   1  10      186.85      159.71      6.35 o 
  -1   1  10      235.92      228.17      8.23 o 
   0   1  10        0.18        1.42      1.24 o 
   1   1  10       17.19       21.63      2.56 o 
   2   1  10       87.72       83.39      3.56 o 
   3   1  10       77.57       75.01      3.45 o 
  -7   2  10        0.18        1.23      1.07 o 
  -6   2  10        0.00        1.85      1.08 o 
  -5   2  10        2.00        2.33      0.81 o 
  -4   2  10       16.96       17.25      2.87 o 
  -3   2  10      132.08      129.53      5.53 o 
  -2   2  10       25.94       48.60      5.47 o 
  -1   2  10      359.90      349.51     11.47 o 
   0   2  10       56.16       56.19      2.76 o 
   1   2  10       51.15       62.90      3.02 o 
   2   2  10       78.46       72.70      3.40 o 
  -6   3  10        1.43        4.24      1.33 o 
  -5   3  10        1.08        1.03      0.88 o 
  -4   3  10        0.20        4.03      1.13 o 
  -3   3  10       33.14       37.59      3.28 o 
  -2   3  10        3.86        4.16      1.55 o 
  -1   3  10       42.12       38.54      3.31 o 
   0   3  10       14.16       18.79      2.02 o 
   1   3  10       21.24       26.06      2.40 o 
  -5   4  10        5.42        7.31      1.45 o 
  -4   4  10       12.38       11.50      1.85 o 
  -3   4  10        5.27        7.10      1.56 o 
  -2   4  10        0.17        0.00      0.69 o 
  -1   4  10       25.30       30.14      2.52 o 
   0   4  10        4.28        4.85      1.14 o 
  -5   5  10       12.86       19.65      3.78 o 
  -4   5  10       13.24       19.13      3.87 o 
  -3   5  10       16.63       38.01      8.28 o 
  -2   5  10        1.49        0.00      1.25 o 
  -1  -6  11       11.50       12.67      2.41 o 
   0  -6  11        2.43        1.49      2.88 o 
   1  -6  11        0.00        2.29      1.24 o 
   2  -6  11        0.86        0.69      0.94 o 
  -3  -5  11       24.83       27.00      4.15 o 
  -2  -5  11       11.18       13.43      1.73 o 
  -1  -5  11       32.91       30.93      2.53 o 
   0  -5  11       23.43       24.03      2.52 o 
   1  -5  11        0.03        0.60      1.13 o 
   2  -5  11        4.88        9.41      1.42 o 
   3  -5  11       61.74       64.66      5.86 o 
  -4  -4  11      107.60       99.03      5.24 o 
  -3  -4  11        0.17        0.12      0.96 o 
  -2  -4  11       66.85       63.67      3.06 o 
  -1  -4  11        0.31        5.42      1.15 o 
   0  -4  11       17.62       21.51      2.09 o 
   1  -4  11        4.29        5.79      1.12 o 
   2  -4  11        0.78        0.60      1.01 o 
   3  -4  11        2.32        2.38      1.44 o 
  -5  -3  11        0.33        0.00      0.95 o 
  -4  -3  11       15.85       24.23      2.39 o 
  -3  -3  11       54.17       48.01      2.79 o 
  -2  -3  11        2.84        5.51      1.12 o 
  -1  -3  11        0.45        0.67      0.66 o 
   0  -3  11        6.99       10.33      1.39 o 
   1  -3  11       29.38       35.45      3.27 o 
   2  -3  11        9.08       12.96      3.26 o 
   3  -3  11        1.14        3.66      1.78 o 
   4  -3  11        0.00        2.17      1.09 o 
  -5  -2  11       13.59       12.65      2.21 o 
  -4  -2  11        0.20        1.35      0.85 o 
  -3  -2  11        2.29        5.13      1.11 o 
  -2  -2  11        2.30        5.00      1.06 o 
  -1  -2  11        0.14        1.02      0.67 o 
   0  -2  11      196.71      166.65      6.77 o 
   1  -2  11      149.28      133.86      5.96 o 
   2  -2  11       26.15       31.40      3.23 o 
   3  -2  11       20.42       18.78      2.56 o 
  -6  -1  11        3.71        7.70      1.68 o 
  -5  -1  11        0.14        1.04      0.99 o 
  -4  -1  11        0.98        1.85      1.21 o 
  -3  -1  11       20.15       21.17      2.06 o 
  -2  -1  11      143.85      133.50      4.61 o 
  -1  -1  11        2.55        1.82      2.24 o 
   0  -1  11        0.37        2.16      1.08 o 
   1  -1  11       41.64       47.66      3.50 o 
   2  -1  11      141.63      129.73      5.94 o 
   3  -1  11        5.46        5.25      1.57 o 
  -6   0  11        8.01        5.75      1.54 o 
  -5   0  11        4.34        2.24      1.50 o 
  -4   0  11        0.26        1.57      0.75 o 
  -3   0  11        1.64       15.61      2.31 o 
  -2   0  11        8.97        8.82      1.77 o 
  -1   0  11      109.65       99.91      4.80 o 
   0   0  11        4.10        7.79      1.63 o 
   1   0  11       16.20       16.37      2.38 o 
   2   0  11        2.75        4.27      1.49 o 
   3   0  11       29.01       42.41      3.85 o 
  -6   1  11        2.76        4.65      1.36 o 
  -5   1  11        4.85        8.13      1.56 o 
  -4   1  11        2.07        1.10      1.85 o 
  -3   1  11      201.31      188.04      8.65 o 
  -2   1  11       10.79       12.56      3.84 o 
  -1   1  11       32.96       38.35      3.34 o 
   0   1  11      114.87       96.85      4.85 o 
   1   1  11        0.00        0.15      0.81 o 
   2   1  11       14.57       22.96      2.75 o 
  -6   2  11        7.88       10.28      1.86 o 
  -5   2  11       83.82       79.34      5.14 o 
  -4   2  11        6.80        9.56      1.71 o 
  -3   2  11      295.53      271.72      9.60 o 
  -2   2  11       17.23       21.58      3.22 o 
  -1   2  11        1.27        3.51      1.13 o 
   0   2  11        0.67        2.79      1.07 o 
   1   2  11        2.84        6.42      1.36 o 
  -5   3  11       11.13       16.20      2.22 o 
  -4   3  11        9.71        7.52      1.52 o 
  -3   3  11       31.52       36.12      3.39 o 
  -2   3  11       31.47       36.93      5.40 o 
  -1   3  11        0.00        1.32      0.88 o 
   0   3  11        0.72        1.97      1.15 o 
  -4   4  11        1.31        0.44      0.93 o 
  -3   4  11        6.47        5.78      2.63 o 
  -2   4  11        0.16        0.89      1.29 o 
  -1  -5  12        9.72       15.33      2.01 o 
   0  -5  12        3.66        3.05      1.01 o 
   1  -5  12       65.47       66.35      3.23 o 
  -3  -4  12        8.85       12.33      1.95 o 
  -2  -4  12       21.86       26.80      2.49 o 
  -1  -4  12        3.31        4.70      1.08 o 
   0  -4  12        0.03        0.99      0.75 o 
   1  -4  12        6.14        6.78      1.63 o 
   2  -4  12        9.19        9.05      2.84 o 
  -4  -3  12       61.14       60.98      3.52 o 
  -3  -3  12        5.09        8.46      1.50 o 
  -2  -3  12        0.01        1.59      1.39 o 
  -1  -3  12        0.29        0.59      0.69 o 
   0  -3  12        9.26        9.83      1.80 o 
   1  -3  12        6.36        8.13      1.88 o 
   2  -3  12        0.43        1.46      1.30 o 
  -4  -2  12       11.95       14.52      1.78 o 
  -3  -2  12        7.39        7.17      1.44 o 
  -2  -2  12       74.00       70.17      5.36 o 
  -1  -2  12       51.54       56.51      3.63 o 
   0  -2  12       56.20       55.55      4.96 o 
   1  -2  12        1.06        4.11      1.41 o 
   2  -2  12        0.97        1.73      1.15 o 
  -5  -1  12        0.38        0.05      0.97 o 
  -4  -1  12        1.87        3.11      0.95 o 
  -3  -1  12        3.92        5.11      1.50 o 
  -2  -1  12        0.07       25.44      6.03 o 
  -1  -1  12        4.25        2.99      1.26 o 
   0  -1  12        6.12        9.20      1.90 o 
   1  -1  12       26.98       27.91      3.14 o 
   2  -1  12        1.38        1.73      1.09 o 
  -5   0  12        5.48        9.33      1.82 o 
  -4   0  12        0.82        4.41      1.29 o 
  -3   0  12        6.92        8.18      1.88 o 
  -2   0  12       30.05       30.96      3.21 o 
  -1   0  12        4.83        7.83      1.66 o 
   0   0  12        1.38        4.08      1.26 o 
   1   0  12        0.88        1.37      1.07 o 
  -5   1  12       12.75       14.25      3.09 o 
  -4   1  12        6.25       21.03      2.41 o 
  -3   1  12        0.20        1.34      0.90 o 
  -2   1  12        5.67        4.17      1.17 o 
  -1   1  12        9.83       15.34      2.17 o 
   0   1  12        0.62        1.76      1.11 o 
   1   1  12        0.00        0.30      0.91 o 
  -4   2  12        0.03        0.46      1.58 o 
  -3   2  12       59.93       60.20      3.70 o 
  -2   2  12        0.12        0.52      1.11 o 
  -1   2  12        3.86        5.35      1.32 o 
   0   2  12       19.66       18.96      2.57 o 
  -3   3  12        1.29        2.05      1.44 o 
  -2   3  12        2.11        1.56      1.08 o 
  -2  -3  13        0.35        0.62      0.85 o 
  -1  -3  13       20.02       20.83      2.80 o 
   0  -3  13        2.24        2.17      1.27 o 
  -3  -2  13       14.21       16.56      3.42 o 
  -2  -2  13       84.54       78.82      4.58 o 
  -1  -2  13       43.08       40.07      3.83 o 
   0  -2  13        3.35        5.57      1.70 o 
  -3  -1  13        0.47        1.60      1.24 o 
  -2  -1  13       15.32       28.24      3.13 o 
  -1  -1  13        7.71        4.80      1.55 o 
   0  -1  13        2.06        3.54      1.53 o 
  -3   0  13        1.91       20.72      2.72 o 
  -2   0  13       39.04       44.24      4.00 o 
  -1   0  13        1.52        1.29      1.18 o 
  -2   1  13        0.62        0.78      1.04 o 
                                                 
